# Supplementary material for: Multi-horizon short-term load forecasting using hybrid of LSTM and modified split convolution
Source: PeerJ Comput Sci. 2023 Sep 15;9:e1487. doi: 10.7717/peerj-cs.1487 (PMC10557505; doi:10.7717/peerj-cs.1487)
Supplement: Supplemental Information 1 [file peerj-cs-09-1487-s001.zip]

Archive with 19 entries (18 files):
- PeerJ Raw data/
- PeerJ Raw data/10_normalization and 1 hot encoding.ipynb
- PeerJ Raw data/12_Final_multistep_NTDC-proposed.ipynb
- PeerJ Raw data/13_Final_multistep_AEP-proposed.ipynb
- PeerJ Raw data/15_Final_multistep_ISONE_proposed-without temprature.ipynb
- PeerJ Raw data/15_Final_multistep_ISONE_proposed.ipynb
- PeerJ Raw data/16_Final_Single_step_NTDC.ipynb
- PeerJ Raw data/17_Final_singlestep_AEP.ipynb
- PeerJ Raw data/18_Final_Singlestep_ISONE.ipynb
- PeerJ Raw data/19_Final_multistep_AEP-proposed-Future.ipynb
- PeerJ Raw data/1_Dataset Description.ipynb
- PeerJ Raw data/3_Missing values identified.ipynb
- PeerJ Raw data/4_outlier identification.ipynb
- PeerJ Raw data/5_Consective_Missing values handling .ipynb
- PeerJ Raw data/6_1 or 2 or 3 missing values handling .ipynb
- PeerJ Raw data/7_DataSetMaking.ipynb
- PeerJ Raw data/8_Peak hour included.ipynb
- PeerJ Raw data/9_Data processing graph and table for paper.ipynb
- PeerJ Raw data/PeerJ Review 9a 12 step AEP.ipynb
