# Supplementary material for: Multi-horizon short-term load forecasting using hybrid of LSTM and modified split convolution
Source: PeerJ Comput Sci. 2023 Sep 15;9:e1487. doi: 10.7717/peerj-cs.1487 (PMC10557505; doi:10.7717/peerj-cs.1487)
Supplement: Supplemental Information 1 [file peerj-cs-09-1487-s001.zip › PeerJ Raw data/10_normalization and 1 hot encoding.ipynb]

# %% [code]
import numpy as np
import pandas as pd
from pandas import read_csv
import pickle
from sklearn.preprocessing import MinMaxScaler, StandardScaler
from sklearn.preprocessing import OneHotEncoder

# %% [code]
df=pd.read_csv('C:\\Users\\Syed Hasnat\\OneDrive\\Journal Paper\\Code\\Hasant code\\dataset_plots_code\\Dataset\\7_Dataset.csv',parse_dates=['date_and_hour'],index_col=['date_and_hour'])
df.head(2)

# %% [code]
df.info()

# %% [code]
dataset = df.iloc[:].values #np.array(df) dwara use koli sho
dataset.shape

# %% [code]
#del df['Year']

# %% [code]
dataset = df.iloc[:].values #np.array(df) dwara use koli sho
dataset.shape

# %% [markdown]
# Function to split data For Training, Validation & Test

# %% [code]
def t_v_t(dataset,train_p,validation_p,test_p):
    '''
    \n\nt_v_t(dataset,train_p,validation_p,test_p)\n
    dataset = DataFrame
    train_p = Percentage of Traing Data
    validation_p = Percentage of Validation Data
    test_p = Percentage of Test Data
    \n\nExample:
    to call this Function;
    train_set , validation_set , test_set = t_v_t(df,70,20,10)
    '''
    train_p=train_p/100
    validation_p=validation_p/100
    test_p=test_p/100
    train=int(np.round(len(dataset)*train_p))                                 #70
    validation=int(np.round(len(dataset)*validation_p))                       #20
    test=int(np.round(len(dataset)*test_p))                                   #10
    train_set,validation_set,test_set=dataset[:train],dataset[train:train+validation],dataset[train+validation:len(dataset)]
    return train_set,validation_set,test_set

# %% [code]
print(t_v_t.__doc__)

# %% [markdown]
# Normalization

# %% [code]
train_set , validation_set , test_set = t_v_t(df,70,20,10);

# %% [code]
print(train_set.shape)
print(validation_set.shape)
print(test_set.shape)

# %% [markdown]
##### MinMax

# %% [code]
train_set_load             = train_set['System_load'].values.reshape(-1, 1)              
validation_set_load        = validation_set['System_load'].values.reshape(-1, 1)
test_set_load              = test_set['System_load'].values.reshape(-1, 1)
#.........................................................................
scaler = MinMaxScaler(feature_range=(0, 1))
scaler.fit(train_set_load)
#.........................................................................
scaled_train_set_load      = scaler.transform(train_set_load)
scaled_validation_set_load = scaler.transform(validation_set_load)
scaled_test_set_load       = scaler.transform(test_set_load)

# %% [code]
pickle.dump(scaler, open ("C:\\Users\\arif\\OneDrive\\Journal Paper\\Code\\Irshad\\Dataset\\scaler.pkl",'wb') )

# %% [markdown]
##### StandardScaler

# %% [code]
train_set_load             = train_set['System_load'].values.reshape(-1, 1)              
validation_set_load        = validation_set['System_load'].values.reshape(-1, 1)
test_set_load              = test_set['System_load'].values.reshape(-1, 1)
#.........................................................................
scaler = StandardScaler()
scaler.fit(train_set_load)
#.........................................................................
scaled_train_set_load      = scaler.transform(train_set_load)
scaled_validation_set_load = scaler.transform(validation_set_load)
scaled_test_set_load       = scaler.transform(test_set_load)

# %% [code]
pickle.dump(scaler, open ("C:\\Users\\Syed Hasnat\\OneDrive\\Journal Paper\\Code\\Irshad\\Dataset\\Standardscaler.pkl",'wb') )

# %% [code]
train_setO     = train_set[:].values

year           = train_setO[:,1:2]
holiday        = train_setO[:,5:6]
winter_peak    = train_setO[:,6:7]
Spring_Peak    = train_setO[:,7:8]
Summer_Peak    = train_setO[:,8:9]
Autumn_peak    = train_setO[:,9:10]

en_year        = OneHotEncoder(categories=[[2015,2016,2017,2018,2019,2020]],handle_unknown='ignore')
en_holiday     = OneHotEncoder(handle_unknown='ignore')
en_week        = OneHotEncoder(handle_unknown='ignore')
en_spring      = OneHotEncoder(handle_unknown='ignore')
en_summer      = OneHotEncoder(handle_unknown='ignore')
en_autumn      = OneHotEncoder(handle_unknown='ignore')

yearf          = en_year.fit(year)
holidayf       = en_holiday.fit(holiday)
winter_peakf   = en_week.fit(winter_peak)
Spring_Peakf   = en_spring.fit(Spring_Peak)
Summer_Peakf   = en_summer.fit(Summer_Peak)
Autumn_peakf   = en_autumn.fit(Autumn_peak)

yeart          = yearf.transform(year).toarray()
holidayt       = holidayf.transform(holiday).toarray()
winter_peakt   = winter_peakf.transform(winter_peak).toarray()
Spring_Peakt   = Spring_Peakf.transform(Spring_Peak).toarray()
Summer_Peakt   = Summer_Peakf.transform(Summer_Peak).toarray()
Autumn_peakt   = Autumn_peakf.transform(Autumn_peak).toarray()

#train_setO here O is for onehot
train_setO     = np.concatenate((yeart , holidayt, winter_peakt, Spring_Peakt, Summer_Peakt,Autumn_peakt),axis=1) 
train_setO.shape

# %% [code]
validation_setO = validation_set[:].values

year_v            = validation_setO[:,1:2]
holiday_v         = validation_setO[:,5:6]
winter_peak_v     = validation_setO[:,6:7]
Spring_Peak_v     = validation_setO[:,7:8]
Summer_Peak_v     = validation_setO[:,8:9]
Autumn_peak_v     = validation_setO[:,9:10]

year_vt           = yearf.transform(year_v).toarray()
holiday_vt        = holidayf.transform(holiday_v).toarray()
winter_peak_vt    = winter_peakf.transform(winter_peak_v).toarray()
Spring_Peak_vt    = Spring_Peakf.transform(Spring_Peak_v).toarray()
Summer_Peak_vt    = Summer_Peakf.transform(Summer_Peak_v).toarray()
Autumn_peak_vt    = Autumn_peakf.transform(Autumn_peak_v).toarray()

val_one_hot = np.concatenate((year_vt,holiday_vt, winter_peak_vt, Spring_Peak_vt, Summer_Peak_vt, Autumn_peak_vt),axis=1) 
val_one_hot.shape

# %% [code]
test_setO      = test_set[:].values

year_test           = test_setO[:,1:2]
holiday_test        = test_setO[:,5:6]
winter_peak_test    = test_setO[:,6:7]
Spring_Peak_test    = test_setO[:,7:8]
Summer_Peak_test    = test_setO[:,8:9]
Autumn_peak_test    = test_setO[:,9:10]

year_tt          = en_year.transform(year_test).toarray()
holiday_tt       = en_holiday.transform(holiday_test).toarray()
winter_peak_tt   = en_week.transform(winter_peak_test).toarray()
Spring_Peak_tt   = en_spring.transform(Spring_Peak_test).toarray()
Summer_Peak_tt   = en_summer.transform(Summer_Peak_test).toarray()
Autumn_peak_tt   = en_autumn.transform(Autumn_peak_test).toarray()

test_one_hot = np.concatenate((year_tt,holiday_tt, winter_peak_tt, Spring_Peak_tt, Summer_Peak_tt, Autumn_peak_tt),axis=1) 
test_one_hot.shape 

# %% [code]
cyclic_train = train_set[['Month_of_year','Day_Of_Week','hour_of_day']]
cyclic_train = cyclic_train[:].values

sin_montht   = np.sin(2*np.pi*cyclic_train[:,0:1]/12)
cos_montht   = np.cos(2*np.pi*cyclic_train[:,0:1]/12)

sin_weekt    = np.sin(2*np.pi*cyclic_train[:,1:2]/6)
cos_weekt    = np.cos(2*np.pi*cyclic_train[:,1:2]/6)
  
sin_hourt    = np.sin(2*np.pi*cyclic_train[:,2:3]/24)
cos_hourt    = np.cos(2*np.pi*cyclic_train[:,2:3]/24)

cyclic_train = np.concatenate((sin_montht, cos_montht, sin_weekt, cos_weekt, sin_hourt,cos_hourt), axis=1) 

# %% [code]
cyclic_validation = validation_set[['Month_of_year','Day_Of_Week','hour_of_day']]
cyclic_validation = cyclic_validation[:].values

sin_montht        = np.sin(2*np.pi*cyclic_validation[:,0:1]/12)
cos_montht        = np.cos(2*np.pi*cyclic_validation[:,0:1]/12)

sin_weekt         = np.sin(2*np.pi*cyclic_validation[:,1:2]/6)
cos_weekt         = np.cos(2*np.pi*cyclic_validation[:,1:2]/6)

sin_hourt         = np.sin(2*np.pi*cyclic_validation[:,2:3]/24)
cos_hourt         = np.cos(2*np.pi*cyclic_validation[:,2:3]/24)

cyclic_validation = np.concatenate((sin_montht, cos_montht, sin_weekt, cos_weekt, sin_hourt,cos_hourt), axis=1) 

# %% [code]
cyclic_test = test_set[['Month_of_year','Day_Of_Week','hour_of_day']]
cyclic_test = cyclic_test[:].values

sin_montht  = np.sin(2*np.pi*cyclic_test[:,0:1]/12)
cos_montht  = np.cos(2*np.pi*cyclic_test[:,0:1]/12)

sin_weekt   = np.sin(2*np.pi*cyclic_test[:,1:2]/6)
cos_weekt   = np.cos(2*np.pi*cyclic_test[:,1:2]/6)

sin_hourt   = np.sin(2*np.pi*cyclic_test[:,2:3]/24)
cos_hourt   = np.cos(2*np.pi*cyclic_test[:,2:3]/24)

cyclic_test = np.concatenate((sin_montht, cos_montht, sin_weekt, cos_weekt, sin_hourt,cos_hourt), axis=1) 

# %% [code]
train = np.concatenate((scaled_train_set_load, train_setO, cyclic_train), axis=1)

# %% [code]
validation = np.concatenate((scaled_validation_set_load, val_one_hot, cyclic_validation), axis=1)

# %% [code]
test = np.concatenate((scaled_test_set_load, test_one_hot, cyclic_test), axis=1)

# %% [code]
train_df = pd.DataFrame(data=train.transpose(), index=['System_load', 'Year1','Year2','Year3','Year4','Year5','Year6',
                                            'Month_of_year1','Month_of_year2','Day_Of_Week1','Day_Of_Week2',
                                            'hour_of_day1', 'hour_of_day2','holiday1','holiday2', 'winter_peak1',
                                            'winter_peak2','Spring_Peak1','Spring_Peak','Summer_Peak1','Summer_Peak2',
                                            'Autumn_peak1','Autumn_peak']).transpose()

# %% [code]
train_df.to_csv('C:\\Users\\Syed Hasnat\\OneDrive\\Journal Paper\\Code\\Irshad\\Dataset\\8_train_stabdardScaler.csv', index=True)

# %% [code]
validation_df = pd.DataFrame(data=validation.transpose(), index=['System_load', 'Year1','Year2','Year3','Year4','Year5','Year6',
                                            'Month_of_year1','Month_of_year2','Day_Of_Week1','Day_Of_Week2',
                                            'hour_of_day1', 'hour_of_day2','holiday1','holiday2', 'winter_peak1',
                                            'winter_peak2','Spring_Peak1','Spring_Peak','Summer_Peak1','Summer_Peak2',
                                            'Autumn_peak1','Autumn_peak']).transpose()

# %% [code]
validation_df.to_csv('C:\\Users\\Syed Hasnat\\OneDrive\\Journal Paper\\Code\\Irshad\\Dataset\\8_validation_stabdardScaler.csv', index=True)

# %% [code]
test_df = pd.DataFrame(data=test.transpose(), index=['System_load', 'Year1','Year2','Year3','Year4','Year5','Year6',
                                            'Month_of_year1','Month_of_year2','Day_Of_Week1','Day_Of_Week2',
                                            'hour_of_day1', 'hour_of_day2','holiday1','holiday2', 'winter_peak1',
                                            'winter_peak2','Spring_Peak1','Spring_Peak','Summer_Peak1','Summer_Peak2',
                                            'Autumn_peak1','Autumn_peak']).transpose()

# %% [code]
test_df.to_csv('C:\\Users\\Syed Hasnat\\OneDrive\\Journal Paper\\Code\\Irshad\\Dataset\\8_test_stabdardScaler.csv', index=True)

# %% [code]


# %% [code]


# %% [code]
validation_df

# %% [code]
train[:,[0, 7, 8, 9, 10, 11, 12, 13, 14, 15, 16, 17, 18, 19, 20, 21, 22]]

# %% [code]
train.shape

# %% [code]


# %% [code]


# %% [code]


# %% [code]


# %% [code]
cyclic_validation.shape

# %% [code]
cyclic_train.shape

# %% [code]
cyclic_train = train_set[['Month_of_year','Day_Of_Week','hour_of_day']]
cyclic_train = cyclic_train[:].values

# %% [code]
cyclic_train

# %% [code]
train_set

# %% [code]
 train_set[:].values

# %% [code]
np.sin(2*np.pi*cyclic_train[:,0:1]/12)

# %% [code]
import matplotlib.pyplot as plt
plt.scatter(np.cos(2*np.pi*cyclic_train[:,0:1]/12), np.sin(2*np.pi*cyclic_train[:,0:1]/12))

# %% [code]
np.sin(2*np.pi*cyclic_train[:,0:1]/12).plot.scatter('sin_time','cos_time').set_aspect('equal')

# %% [code]
from sklearn.preprocessing import FunctionTransformer
def sin_transformer(period):
	return FunctionTransformer(lambda x: np.sin(x / period * 2 * np.pi))

def cos_transformer(period):
	return FunctionTransformer(lambda x: np.cos(x / period * 2 * np.pi))

# %% [code]
cyclic_train = train_set[['Month_of_year']]

# %% [code]
X_2 = cyclic_train.copy()

X_2["month_sin"] = sin_transformer(12).fit_transform(X_2)["Month_of_year"]
X_2["month_cos"] = cos_transformer(12).fit_transform(X_2)["Month_of_year"]

# %% [code]
X_2

# %% [code]
train_set

# %% [code]
train_set[:].values

# %% [code]
train_setO     = train_set[:].values

year           = train_setO[:,1:2]
en_year        = OneHotEncoder(categories=[[2015,2016,2017,2018,2019,2020]],handle_unknown='ignore')

# %% [code]
yeart          = en_year.fit(year)
yeart          = en_year.transform(year).toarray()

# %% [code]
yeart

# %% [code]
test_setO      = test_set[:].values

# %% [code]
year           = test_setO[:,1:2]

# %% [code]
yeart          = en_year.transform(year).toarray()

# %% [code]
yeart

# %% [code]
train_set

# %% [code]
#nominals 
#en_ for encoding

train_setO     = train_set[:].values

year           = train_setO[:,1:2]
holiday        = train_setO[:,5:6]
winter_peak    = train_setO[:,6:7]
Spring_Peak    = train_setO[:,7:8]
Summer_Peak    = train_setO[:,8:9]
Autumn_peak    = train_setO[:,9:10]

# %% [code]
en_year        = OneHotEncoder(categories=[[2015,2016,2017,2018,2019,2020]],handle_unknown='ignore')
en_holiday     = OneHotEncoder(handle_unknown='ignore')
en_week        = OneHotEncoder(handle_unknown='ignore')
en_spring      = OneHotEncoder(handle_unknown='ignore')
en_summer      = OneHotEncoder(handle_unknown='ignore')
en_autumn      = OneHotEncoder(handle_unknown='ignore')

# %% [code]
yearf          = en_year.fit(year)
holidayf       = en_holiday.fit(holiday)
winter_peakf   = en_week.fit(winter_peak)
Spring_Peakf   = en_spring.fit(Spring_Peak)
Summer_Peakf   = en_summer.fit(Summer_Peak)
Autumn_peakf   = en_autumn.fit(Autumn_peak)


# %% [code]
yeart          = yearf.transform(year).toarray()
holidayt       = holidayf.transform(holiday).toarray()
winter_peakt   = winter_peakf.transform(winter_peak).toarray()
Spring_Peakt   = Spring_Peakf.transform(Spring_Peak).toarray()
Summer_Peakt   = Summer_Peakf.transform(Summer_Peak).toarray()
Autumn_peakt   = Autumn_peakf.transform(Autumn_peak).toarray()

# %% [code]


# %% [code]


# %% [code]


# %% [code]
train_set['System_load'].values.reshape(-1, 1)

# %% [code]
train_set['System_load'].values.reshape(-1, 1)

# %% [code]
validation_set['System_load'].values.reshape(-1, 1)

# %% [code]
test_set['System_load'].values.reshape(-1, 1)

# %% [code]
train_set_load = train_set['System_load'].values.reshape(-1, 1)              
validation_set_load = validation_set['System_load'].values.reshape(-1, 1)
test_set_load = test_set['System_load'].values.reshape(-1, 1)

# %% [code]
scaler = MinMaxScaler(feature_range=(0, 1))
scaler.fit(train_set_load)
scaled_train_set_load = scaler.transform(train_set_load) 

# %% [code]
scaled_train_set_load

# %% [code]
print('minimum:', train_set.min()['System_load'])
print('maximum:', train_set.max()['System_load'])
print('maximum:', train_set['System_load'][0])
print('Normalized:', (8288.0-1648.0)/(22491.0-1648.0))

# %% [code]
scaled_validation_set_load = scaler.transform(validation_set_load) 

# %% [code]
scaled_validation_set_load

# %% [code]
print('minimum:', validation_set.min()['System_load'])
print('maximum:', validation_set.max()['System_load'])
print('maximum:', validation_set['System_load'][0])
print('Normalized by train parameters:', (16401.0-1648.0)/(22491.0-1648.0))
print('Normalized by validation parameters:', (16401.0-5985.0)/(22696.0-5985.0))

# %% [code]
xtestnorm = normalizer.transform(Xtest) 

# %% [code]
##################################################################################
# train_set['System_load'].values da mong la row rake
# train_set['System_load'].values.reshape(-1, 1) da mong la column rakae
##################################################################################

scaled_train_set_load = scaler.fit_transform(train_set_load)
scaled_validation_set_load = scaler.fit_transform(validation_set_load)
scaled_test_set_load = scaler.fit_transform(test_set_load)
##################################################################################
scaled_load=np.concatenate((scaled_train_set_load,scaled_validation_set_load
                            ,scaled_test_set_load), axis=0) #satckeed vertically

# %% [code]
scaled_load.shape

# %% [markdown]
# OneHot Wncoding

# %% [code]
train_set

# %% [code]
train_setO     = train_set[:].values

#nominals
year           = train_setO[:,1:2]

# %% [code]
year[0][0].dtype

# %% [code]
ency            = OneHotEncoder(categories = [2015., 2016., 2017., 2018.], handle_unknown='ignore')

# %% [code]
ency.fit(year)

# %% [code]


# %% [code]
ency.transform(year).toarray()

# %% [code]
validation_setO = validation_set[:].values

#nominals
year        = validation_setO[:,1:2]

# %% [code]
ency.transform(year).toarray()

# %% [code]
test_setO = test_set[:].values
year      = test_setO[:,1:2]

# %% [code]
ency.transform(year).toarray()

# %% [code]


# %% [code]
train_setO     = train_set[:].values

#nominals
year           = train_setO[:,1:2]
holiday        = train_setO[:,5:6]
winter_peak    = train_setO[:,6:7]
Spring_Peak    = train_setO[:,7:8]
Summer_Peak    = train_setO[:,8:9]
Autumn_peak    = train_setO[:,9:10]


ency            = OneHotEncoder(handle_unknown='ignore')
ench            = OneHotEncoder(handle_unknown='ignore')
encw            = OneHotEncoder(handle_unknown='ignore')
encsp           = OneHotEncoder(handle_unknown='ignore')
encsu           = OneHotEncoder(handle_unknown='ignore')
enca            = OneHotEncoder(handle_unknown='ignore')

ency.fit(year.reshape(-1,1))
yeart       = ency.transform(holiday.reshape(-1, 1)).toarray()

ench.fit(holiday.reshape(-1,1))
holidayt       = ench.transform(holiday.reshape(-1, 1)).toarray()

encw.fit(winter_peak.reshape(-1,1))
winter_peakt   = encw.transform(winter_peak.reshape(-1, 1)).toarray()

encsp.fit(Spring_Peak.reshape(-1,1))
Spring_Peakt   = encsp.transform(Spring_Peak.reshape(-1, 1)).toarray()

encsu.fit(Summer_Peak.reshape(-1,1))
Summer_Peakt   = encsu.transform(Summer_Peak.reshape(-1, 1)).toarray()

enca.fit(Autumn_peak.reshape(-1,1))
Autumn_peakt   = enca.transform(Autumn_peak.reshape(-1, 1)).toarray()

# %% [code]
test_setO = test_set[:].values


# %% [code]


# %% [code]


# %% [code]
df.head(2)

# %% [code]
a = df.columns

# %% [code]
Year          = np.array(df[a[1]].values).reshape(-1,1)
Month_of_year = np.array(df[a[2]].values).reshape(-1,1)
Day_Of_Week   = np.array(df[a[3]].values).reshape(-1,1)
hour_of_day   = np.array(df[a[4]].values).reshape(-1,1)
holiday       = np.array(df[a[5]].values).reshape(-1,1)
winter_peak   = np.array(df[a[6]].values).reshape(-1,1)
Spring_Peak   = np.array(df[a[7]].values).reshape(-1,1)
Summer_Peak   = np.array(df[a[8]].values).reshape(-1,1)
Autumn_peak   = np.array(df[a[9]].values).reshape(-1,1)

enc           = OneHotEncoder(handle_unknown='ignore')

enc.fit(Year)
Yeart         = enc.transform(Year).toarray()

enc.fit(Month_of_year)
Month_of_yeart= enc.transform(Month_of_year).toarray()

enc.fit(Day_Of_Week)
Day_Of_Weekt  = enc.transform(Day_Of_Week).toarray()

enc.fit(hour_of_day)
hour_of_dayt  = enc.transform(hour_of_day).toarray()

enc.fit(holiday)
holidayt      = enc.transform(holiday).toarray()

enc.fit(winter_peak)
winter_peakt  = enc.transform(winter_peak).toarray()

enc.fit(Spring_Peak)
Spring_Peakt  = enc.transform(Spring_Peak).toarray()

enc.fit(Summer_Peak)
Summer_Peakt  = enc.transform(Summer_Peak).toarray()

enc.fit(Autumn_peak)
Autumn_peakt  = enc.transform(Autumn_peak).toarray()


# %% [code]
dataset = np.concatenate((scaled_load, Yeart, Month_of_yeart, 
                          Day_Of_Weekt, hour_of_dayt,holidayt, 
                          winter_peakt, Spring_Peakt, Summer_Peakt, 
                          Autumn_peakt),axis=1) #horizntl stacked
dataset.shape

# %% [code]
1 +6 +12 +7 +24 +2          +2+2+2+2

# %% [markdown]
# practice

# %% [code]
from sklearn.preprocessing import MinMaxScaler
from sklearn.preprocessing import OneHotEncoder

# %% [code]
# One-hot encoding a single column
from sklearn.preprocessing import OneHotEncoder
from seaborn import load_dataset

df = load_dataset('penguins')
ohe = OneHotEncoder()
transformed = ohe.fit_transform(df[['island']])
print(transformed.toarray())

# %% [code]
ohe = OneHotEncoder()
transformed = ohe.fit_transform(test_set[['Year']])
print(transformed.toarray())

# %% [code]
train_set , validation_set , test_set = t_v_t(df,70,20,10);

# %% [code]
Year          = np.array(df[a[1]].values).reshape(-1,1)
Month_of_year = np.array(df[a[2]].values).reshape(-1,1)
Day_Of_Week   = np.array(df[a[3]].values).reshape(-1,1)
hour_of_day   = np.array(df[a[4]].values).reshape(-1,1)
holiday       = np.array(df[a[5]].values).reshape(-1,1)
winter_peak   = np.array(df[a[6]].values).reshape(-1,1)
Spring_Peak   = np.array(df[a[7]].values).reshape(-1,1)
Summer_Peak   = np.array(df[a[8]].values).reshape(-1,1)
Autumn_peak   = np.array(df[a[9]].values).reshape(-1,1)

# %% [code]
y = validation_set['Year'].values.reshape(-1,1)

# %% [code]
encoder = OrdinalEncoder()
# transform data
result = encoder.fit_transform(y)
print(result)

# %% [code]
y

# %% [code]
enc = OneHotEncoder(handle_unknown='ignore')

enc.fit(y)
ye         = enc.transform(y).toarray()

# %% [code]
ye

# %% [code]
yt = validation_set['Year'].values.reshape(-1,1)

# %% [code]
enc = OneHotEncoder(handle_unknown='ignore')

enc.fit(yt)
yet         = enc.transform(y).toarray()
yet

# %% [code]
print(ohe.categories_)

# %% [code]
X = [['Male', 1], ['Female', 3], ['Female', 2]]
X

# %% [code]
type(X)

# %% [code]
from numpy import asarray
from sklearn.preprocessing import OrdinalEncoder
# define data
data = asarray([['red'], ['green'], ['blue']])
print(data)
# define ordinal encoding
encoder = OrdinalEncoder()
# transform data
result = encoder.fit_transform(data)
print(result)

# %% [code]
yt = df['Year'].values.reshape(-1,1)

# %% [code]
from sklearn.preprocessing import OrdinalEncoder

# %% [code]
import numpy as np
import pandas as pd
import matplotlib.pyplot as plt
import seaborn as sns
from datetime import date
from sklearn.linear_model import LinearRegression
from sklearn.preprocessing import FunctionTransformer
from sklearn.metrics import mean_absolute_error
#from sklego.preprocessing import RepeatingBasisFunction

# settings
plt.style.use("seaborn")
sns.set_palette("colorblind")

%matplotlib inline

# %% [code]
# for reproducibility
np.random.seed(42)

# generate the DataFrame with dates
range_of_dates = pd.date_range(start="2017-01-01", 
                               end="2020-12-30")
X = pd.DataFrame(index=range_of_dates)

# create a sequence of day numbers
X["day_nr"] = range(len(X))
X["day_of_year"] = X.index.day_of_year

# generate the components of the target
signal_1 = 3 + 4 * np.sin(X["day_nr"] / 365 * 2 * np.pi)
signal_2 = 3 * np.sin(X["day_nr"] / 365 * 4 * np.pi + 365/2)
noise = np.random.normal(0, 0.85, len(X))

# combine them to get the target series
y = signal_1 + signal_2 + noise

# plot
y.plot(figsize=(16,4), title="Generated time series");

# %% [code]
# define the last observation of the training set
TRAIN_END = 3 * 365

# %% [code]
 X.index.day_of_year

# %% [code]
4*365

# %% [code]
# create a DataFrame to store the ground truth and the fitted values
results_df = y.to_frame()
results_df.columns = ["actuals"]
results_df.head()

# %% [code]
X_1 = pd.DataFrame( data=pd.get_dummies(X.index.month, drop_first=True, prefix="month"))
X_1.index = X.index
X_1

# %% [code]
model_1 = LinearRegression().fit(X_1.iloc[:TRAIN_END], y.iloc[:TRAIN_END])

results_df["model_1"] = model_1.predict(X_1)
results_df[["actuals", "model_1"]].plot(figsize=(16,4), 
                                        title="Fit using month dummies")
plt.axvline(date(2020, 1, 1), c="m", linestyle="--");

# %% [code]
def sin_transformer(period):
    return FunctionTransformer(lambda x: np.sin(x / period * 2 * np.pi))

def cos_transformer(period):
    return FunctionTransformer(lambda x: np.cos(x / period * 2 * np.pi))

# %% [code]
X_2 = X.copy()
X_2["month"] = X_2.index.month

# %% [code]
X_2["month_sin"] = sin_transformer(12).fit_transform(X_2)["month"]
X_2["month_cos"] = cos_transformer(12).fit_transform(X_2)["month"]

X_2["day_sin"] = sin_transformer(365).fit_transform(X_2)["day_of_year"]
X_2["day_cos"] = cos_transformer(365).fit_transform(X_2)["day_of_year"]

# %% [code]
fig, ax = plt.subplots(2, 1, sharex=True, figsize=(16,8))
X_2[["month_sin", "month_cos"]].plot(ax=ax[0])
X_2[["day_sin", "day_cos"]].plot(ax=ax[1])
plt.suptitle("Cyclical encoding with sine/cosine transformation");

# %% [code]
X_2[X_2.index.year == 2017].plot(kind="scatter", 
                                 x="month_sin", 
                                 y="month_cos", 
                                 figsize=(8, 8),
                                 title="Cyclical encoding using sine/cosine transformations");

# %% [code]
X_2[X_2.index.year == 2017]

# %% [code]
X_2_monthly = X_2[["month_sin", "month_cos"]]

model_2 = LinearRegression().fit(X_2_monthly.iloc[:TRAIN_END], 
                                 y.iloc[:TRAIN_END])

results_df["model_2"] = model_2.predict(X_2_monthly)
results_df[["actuals", "model_2"]].plot(figsize=(16,4), 
                                        title="Fit using sine/cosine features")
plt.axvline(date(2020, 1, 1), c="m", linestyle="--");

# %% [code]
X_2_daily = X_2[["day_sin", "day_cos"]]

model_2 = LinearRegression().fit(X_2_daily.iloc[:TRAIN_END], 
                                 y.iloc[:TRAIN_END])

results_df["model_2"] = model_2.predict(X_2_daily)
results_df[["actuals", "model_2"]].plot(figsize=(16,4), 
                                        title="Fit using sine/cosine features")
plt.axvline(date(2020, 1, 1), c="m", linestyle="--");

# %% [code]
rbf = RepeatingBasisFunction(n_periods=12,
                             column="day_of_year",
                             input_range=(1,365),
                             remainder="drop")
rbf.fit(X)
X_3 = pd.DataFrame(index=X.index, 
                   data=rbf.transform(X))

# %% [code]
X_2

# %% [code]
 sin_transformer(12).fit_transform(X_2)["month"]

# %% [code]
