# Supplementary material for: Multi-horizon short-term load forecasting using hybrid of LSTM and modified split convolution
Source: PeerJ Comput Sci. 2023 Sep 15;9:e1487. doi: 10.7717/peerj-cs.1487 (PMC10557505; doi:10.7717/peerj-cs.1487)
Supplement: Supplemental Information 1 [file peerj-cs-09-1487-s001.zip › PeerJ Raw data/12_Final_multistep_NTDC-proposed.ipynb]

# %% [code]
import os
os.chdir('C:\\Users\\Syed Hasnat\\OneDrive - Higher Education Commission\\HI Research\\pyimagesearch')
from sklearn.metrics import mean_squared_error, mean_absolute_error, explained_variance_score, r2_score
from timeseires.utils.to_split import to_split
from timeseires.utils.multivariate_multi_step import multivariate_multi_step
from timeseires.utils.multivariate_single_step import multivariate_single_step
from timeseires.utils.univariate_multi_step import univariate_multi_step
from timeseires.utils.univariate_single_step import univariate_single_step
from timeseires.callbacks.TrainingMonitor import TrainingMonitor
from tensorflow.keras.callbacks import ModelCheckpoint
from tensorflow.keras.optimizers import Adam
from tensorflow.keras.optimizers import SGD
from tensorflow.keras.models import load_model
from tensorflow.keras.layers import LSTM, Bidirectional, GRU
from tensorflow.keras.layers import BatchNormalization
from tensorflow.keras.layers import Conv1D,TimeDistributed
from tensorflow.keras.layers import Dense, Dropout, Activation, Flatten,MaxPooling1D,Concatenate,AveragePooling1D, GlobalMaxPooling1D, Input
from tensorflow.keras.models import Sequential,Model
import pandas as pd
import time, pickle
import pydot
import numpy as np
import tensorflow.keras.backend as K
import tensorflow as tf
import tensorflow
from tensorflow.keras.layers import Input, Reshape, Dense, Lambda, RepeatVector
from tensorflow.keras.layers import Layer, Flatten, LeakyReLU, concatenate
from tensorflow.keras.regularizers import l2
import glob

# %% [code]
class PC:
    @staticmethod
    def conv_module(x, num_filter, kr, stride ,padding="same", reg=0.0005, name=None):
        # initialize the CONV, BN, and RELU layer names
        (convName, bnName, actName) = (None, None, None)
        
        # if a layer name was supplied, prepend it
        if name is not None:
            convName = name + "_conv"
            bnName = name + "_bn"
            actName = name + "_act"
        # define a CONV => BN => RELU pattern
        x = Conv1D(num_filter, kr, strides=stride, padding=padding, kernel_regularizer=l2(reg),name=convName)(x)
        x = BatchNormalization(axis=-1, name=bnName)(x)
        x = Activation("selu", name=actName)(x)
        
        # return the block
        return x
    
    @staticmethod
    def inception_module(x, num1x1, num3x3Reduce, num3x3,num5x5Reduce, num5x5, stage, reg=0.0005):
        # define the first branch of the Inception module which
        # consists of 1x1 convolutions
        first = PC.conv_module(x, num1x1, 1, 1, reg=reg, name=stage + "_first")
        
        # define the second branch of the Inception module which
        # consists of 1x1 and 3x3 convolutions
        second = PC.conv_module(x, num3x3Reduce, 1, 1,  reg=reg, name=stage + "_second1")
        second = PC.conv_module(second, num3x3, 3, 1, reg=reg, name=stage + "_second2")
        
        # define the third branch of the Inception module which
        # are our 1x1 and 5x5 convolutions
        third = PC.conv_module(x, num5x5Reduce, 1, 1,  reg=reg, name=stage + "_third1")
        third = PC.conv_module(third, num5x5, 5, 1,  reg=reg, name=stage + "_third2")
        
        # concatenate across the channel dimension
        x = concatenate([first, second, third], axis=-1 ,name=stage + "_mixed")
        
        # return the block
        return x

# %% [code]
#3.72
time_steps=24
num_features=17
def hybrid():
    inputs = Input(shape=(time_steps, num_features))
    lstm1, h, c = LSTM(48, return_sequences=True, return_state=True)(inputs)
    
    lstm2, h, c = LSTM(48, return_sequences=True, return_state=True)(lstm1)
    
    incp1 = PC.inception_module(lstm2, 32, 32, 64, 8, 32, "2a")    

    incp2 = PC.inception_module(incp1, 64, 64, 128, 16, 64, "3a")
    
    #.......................................................................

    flat = Flatten()(incp2)
    
    x = Activation('tanh')(flat)
    x=Dropout(0.2)(x)
    x = Dense(24, activation="sigmoid")(x)
    #.......................................................................
    model = Model(inputs, x)
    return model

# %% [code]
model = hybrid()
tensorflow.keras.utils.plot_model(model)

# %% [code]
model.summary()

# %% [code]
checkpoints = 'D:\\Checkpoints\\6_MDPI\\Multistep\\24_remove_feature\\E1-cp-{epoch:04d}-loss{val_loss:.2f}.h5'
OUTPUT_PATH = 'D:\\Checkpoints\\6_MDPI\\Multistep\\24_remove_feature'
FIG_PATH = os.path.sep.join([OUTPUT_PATH,"history.png"])
JSON_PATH = os.path.sep.join([OUTPUT_PATH,"history.json"])

# %% [code]
model = None
start_epoch = 0
time_steps=24
num_features=1

# %% [code]
import os
path_dataset = 'C:\\Users\\Syed Hasnat\\OneDrive - Higher Education Commission\\HI Research\\Datasets\\NTDC\\'
path_tr = os.path.join(path_dataset, 'NTDC_train.csv')
df_tr = pd.read_csv(path_tr)
#train_set = df_tr.iloc[:,[1, 8, 9, 10, 11, 12, 13, 14, 15, 16, 17, 18, 19, 20, 21, 22, 23]].values #dataset=np.array(df) dwara use koli sho
train_set = df_tr.iloc[:,1].values.reshape(-1,1) #dataset=np.array(df) dwara use koli sho
path_v = os.path.join(path_dataset, 'NTDC_validation.csv')
df_v = pd.read_csv(path_v)
#validation_set = df_v.iloc[:,[1, 8, 9, 10, 11, 12, 13, 14, 15, 16, 17, 18, 19, 20, 21, 22, 23]].values #dataset=np.array(df) dwara use koli sho
#validation_set = df_v.iloc[:].values #dataset=np.array(df) dwara use koli sho
validation_set = df_v.iloc[:,1].values.reshape(-1,1)
path_te = os.path.join(path_dataset, 'NTDC_test.csv')
df_te = pd.read_csv(path_te)
#test_set = df_te.iloc[:,[1, 8, 9, 10, 11, 12, 13, 14, 15, 16, 17, 18, 19, 20, 21, 22, 23]].values #dataset=np.array(df) dwara use koli sho
#test_set = df_te.iloc[:].values #dataset=np.array(df) dwara use koli sho
test_set = df_te.iloc[:,1].values.reshape(-1,1)

# %% [code]
start = time.time()
train_X, train_y = univariate_multi_step(train_set, time_steps = time_steps, target_col = 0,target_len=24)
validation_X, validation_y = univariate_multi_step(validation_set, time_steps =time_steps ,target_col=0,target_len=24)
test_X, test_y = univariate_multi_step(test_set, time_steps = time_steps, target_col= 0,target_len=24)
print('Time Consumed',time.time()-start,"sec")

# %% [code]
test_X.shape

# %% [code]
# construct the callback to save only the *best* model to disk
# based on the validation loss
EpochCheckpoint1 = ModelCheckpoint(checkpoints,
                             monitor="val_loss",
                             save_best_only=True, 
                             verbose=1)
TrainingMonitor1=TrainingMonitor(FIG_PATH, jsonPath=JSON_PATH, startAt=start_epoch)

# construct the set of callbacks
callbacks = [EpochCheckpoint1,TrainingMonitor1]
# if there is no specific model checkpoint supplied, then initialize
# the network and compile the model
if model is None:
    print("[INFO] compiling model...")
    model = hybrid()
    opt = Adam(1e-3)
    model.compile(loss= 'mae', optimizer=opt, metrics=["mae", "mape"])
# otherwise, load the checkpoint from disk
else:
    print("[INFO] loading {}...".format(model))
    model = load_model(model)

    # update the learning rate
    print("[INFO] old learning rate: {}".format(K.get_value(model.optimizer.lr)))
    K.set_value(model.optimizer.lr, 1e-4)
    print("[INFO] new learning rate: {}".format(K.get_value(model.optimizer.lr)))

# %% [code]
epochs = 30
verbose = 1 #0
batch_size = 32
History = model.fit(train_X,
                        train_y,
                        batch_size=batch_size,   #pa batch 16 mape 7.72%
                        epochs = epochs, 
                        validation_data = (validation_X,validation_y),
                        callbacks=callbacks,
                        verbose = verbose)


# %% [code]
model = load_model('D:\\Checkpoints\\6_MDPI\\Multistep\\24_remove_feature\\E1-cp-0021-loss0.03.h5')
scaler = pickle.load(open("C:\\Users\\arif\\OneDrive - Higher Education Commission\\HI Research\\Datasets\\NTDC\\NTDC_scaler.pkl", 'rb'))
y_pred_scaled   = model.predict(test_X) 
y_pred          = scaler.inverse_transform(y_pred_scaled)
y_test_unscaled = scaler.inverse_transform(test_y)
# Mean Absolute Error (MAE)
MAE = np.mean(abs(y_pred - y_test_unscaled))
print('Mean Absolute Error (MAE): ' + str(np.round(MAE, 2)))

# Median Absolute Error (MedAE)
MEDAE = np.median(abs(y_pred - y_test_unscaled))
print('Median Absolute Error (MedAE): ' + str(np.round(MEDAE, 2)))

# Mean Squared Error (MSE)
MSE = np.square(np.subtract(y_pred, y_test_unscaled)).mean()
print('Mean Squared Error (MSE): ' + str(np.round(MSE, 2)))

# Root Mean Squarred Error (RMSE) 
RMSE = np.sqrt(np.mean(np.square(y_pred - y_test_unscaled)))
print('Root Mean Squared Error (RMSE): ' + str(np.round(RMSE, 2)))

# Mean Absolute Percentage Error (MAPE)
MAPE = np.mean((np.abs(np.subtract(y_test_unscaled, y_pred)/ y_test_unscaled))) * 100
print('Mean Absolute Percentage Error (MAPE): ' + str(np.round(MAPE, 2)) + ' %')

# Median Absolute Percentage Error (MDAPE)
MDAPE = np.median((np.abs(np.subtract(y_test_unscaled, y_pred)/ y_test_unscaled))) * 100
print('Median Absolute Percentage Error (MDAPE): ' + str(np.round(MDAPE, 2)) + ' %')

print('\n\ny_test_unscaled.shape= ',y_test_unscaled.shape)
print('y_pred.shape= ',y_pred.shape)

# %% [markdown]
# Tunining

# %% [code]
checkpoints = 'D:\\Checkpoints\\6_MDPI\\Multistep\\24_remove_feature\\E2-cp-{epoch:04d}-loss{val_loss:.2f}.h5'
model='D:\\Checkpoints\\6_MDPI\\Multistep\\24_remove_feature\\E1-cp-0021-loss0.03.h5'
start_epoch= 20

# %% [code]
# construct the callback to save only the *best* model to disk
# based on the validation loss
EpochCheckpoint1 = ModelCheckpoint(checkpoints,
                             monitor="val_loss",
                             save_best_only=True, 
                             verbose=1)
TrainingMonitor1=TrainingMonitor(FIG_PATH, jsonPath=JSON_PATH, startAt=start_epoch)

# construct the set of callbacks
callbacks = [EpochCheckpoint1,TrainingMonitor1]
# if there is no specific model checkpoint supplied, then initialize
# the network and compile the model
if model is None:
    print("[INFO] compiling model...")
    model = PC.build(time_steps=24, num_features=17, reg=0.0005)
    opt = Adam(1e-3)
    model.compile(loss= 'mae', optimizer=opt, metrics=["mae", "mape"])
# otherwise, load the checkpoint from disk
else:
    print("[INFO] loading {}...".format(model))
    model = load_model(model)

    # update the learning rate
    print("[INFO] old learning rate: {}".format(K.get_value(model.optimizer.lr)))
    K.set_value(model.optimizer.lr, 1e-4)
    print("[INFO] new learning rate: {}".format(K.get_value(model.optimizer.lr)))

# %% [code]
epochs = 30
verbose = 1 #0
batch_size = 256
History = model.fit(train_X,
                        train_y,
                        batch_size=batch_size,   
                        epochs = epochs, 
                        validation_data = (validation_X,validation_y),
                        callbacks=callbacks,
                        verbose = verbose)

# %% [code]
model = load_model('D:\\Checkpoints\\6_MDPI\\Multistep\\24_remove_feature\\E2-cp-0029-loss0.03.h5')
scaler = pickle.load(open("C:\\Users\\arif\\OneDrive - Higher Education Commission\\HI Research\\Datasets\\NTDC\\NTDC_scaler.pkl", 'rb'))
y_pred_scaled   = model.predict(test_X) 
y_pred          = scaler.inverse_transform(y_pred_scaled)
y_test_unscaled = scaler.inverse_transform(test_y)
# Mean Absolute Error (MAE)
MAE = np.mean(abs(y_pred - y_test_unscaled))
print('Mean Absolute Error (MAE): ' + str(np.round(MAE, 2)))

# Median Absolute Error (MedAE)
MEDAE = np.median(abs(y_pred - y_test_unscaled))
print('Median Absolute Error (MedAE): ' + str(np.round(MEDAE, 2)))

# Mean Squared Error (MSE)
MSE = np.square(np.subtract(y_pred, y_test_unscaled)).mean()
print('Mean Squared Error (MSE): ' + str(np.round(MSE, 2)))

# Root Mean Squarred Error (RMSE) 
RMSE = np.sqrt(np.mean(np.square(y_pred - y_test_unscaled)))
print('Root Mean Squared Error (RMSE): ' + str(np.round(RMSE, 2)))

# Mean Absolute Percentage Error (MAPE)
MAPE = np.mean((np.abs(np.subtract(y_test_unscaled, y_pred)/ y_test_unscaled))) * 100
print('Mean Absolute Percentage Error (MAPE): ' + str(np.round(MAPE, 2)) + ' %')

# Median Absolute Percentage Error (MDAPE)
MDAPE = np.median((np.abs(np.subtract(y_test_unscaled, y_pred)/ y_test_unscaled))) * 100
print('Median Absolute Percentage Error (MDAPE): ' + str(np.round(MDAPE, 2)) + ' %')

print('\n\ny_test_unscaled.shape= ',y_test_unscaled.shape)
print('y_pred.shape= ',y_pred.shape)

# %% [markdown]
# Tune 2

# %% [code]
checkpoints = 'D:\\Checkpoints\\6_MDPI\\Multistep\\13\\E3-cp-{epoch:04d}-loss{val_loss:.2f}.h5'
model='D:\\Checkpoints\\6_MDPI\\Multistep\\13\\E2-cp-0024-loss0.03.h5'
start_epoch= 15+24

# %% [code]
# construct the callback to save only the *best* model to disk
# based on the validation loss
EpochCheckpoint1 = ModelCheckpoint(checkpoints,
                             monitor="val_loss",
                             save_best_only=True, 
                             verbose=1)
TrainingMonitor1=TrainingMonitor(FIG_PATH, jsonPath=JSON_PATH, startAt=start_epoch)

# construct the set of callbacks
callbacks = [EpochCheckpoint1,TrainingMonitor1]
# if there is no specific model checkpoint supplied, then initialize
# the network and compile the model
if model is None:
    print("[INFO] compiling model...")
    model = PC.build(time_steps=24, num_features=17, reg=0.0005)
    opt = Adam(1e-3)
    model.compile(loss= 'mae', optimizer=opt, metrics=["mae", "mape"])
# otherwise, load the checkpoint from disk
else:
    print("[INFO] loading {}...".format(model))
    model = load_model(model)

    # update the learning rate
    print("[INFO] old learning rate: {}".format(K.get_value(model.optimizer.lr)))
    K.set_value(model.optimizer.lr, 1e-5)
    print("[INFO] new learning rate: {}".format(K.get_value(model.optimizer.lr)))

# %% [code]
epochs = 20
verbose = 1 #0
batch_size = 1024
History = model.fit(train_X,
                        train_y,
                        batch_size=batch_size,   
                        epochs = epochs, 
                        validation_data = (validation_X,validation_y),
                        callbacks=callbacks,
                        verbose = verbose)

# %% [code]
model = load_model('D:\\Checkpoints\\6_MDPI\\Multistep\\13\\E3-cp-0001-loss0.03.h5')
scaler = pickle.load(open("C:\\Users\\arif\\OneDrive - Higher Education Commission\\HI Research\\Datasets\\NTDC\\NTDC_scaler.pkl", 'rb'))
y_pred_scaled   = model.predict(test_X) 
y_pred          = scaler.inverse_transform(y_pred_scaled)
y_test_unscaled = scaler.inverse_transform(test_y)
# Mean Absolute Error (MAE)
MAE = np.mean(abs(y_pred - y_test_unscaled))
print('Mean Absolute Error (MAE): ' + str(np.round(MAE, 2)))

# Median Absolute Error (MedAE)
MEDAE = np.median(abs(y_pred - y_test_unscaled))
print('Median Absolute Error (MedAE): ' + str(np.round(MEDAE, 2)))

# Mean Squared Error (MSE)
MSE = np.square(np.subtract(y_pred, y_test_unscaled)).mean()
print('Mean Squared Error (MSE): ' + str(np.round(MSE, 2)))

# Root Mean Squarred Error (RMSE) 
RMSE = np.sqrt(np.mean(np.square(y_pred - y_test_unscaled)))
print('Root Mean Squared Error (RMSE): ' + str(np.round(RMSE, 2)))

# Mean Absolute Percentage Error (MAPE)
MAPE = np.mean((np.abs(np.subtract(y_test_unscaled, y_pred)/ y_test_unscaled))) * 100
print('Mean Absolute Percentage Error (MAPE): ' + str(np.round(MAPE, 2)) + ' %')

# Median Absolute Percentage Error (MDAPE)
MDAPE = np.median((np.abs(np.subtract(y_test_unscaled, y_pred)/ y_test_unscaled))) * 100
print('Median Absolute Percentage Error (MDAPE): ' + str(np.round(MDAPE, 2)) + ' %')

print('\n\ny_test_unscaled.shape= ',y_test_unscaled.shape)
print('y_pred.shape= ',y_pred.shape)

# %% [code]
