# Supplementary material for: Multi-horizon short-term load forecasting using hybrid of LSTM and modified split convolution
Source: PeerJ Comput Sci. 2023 Sep 15;9:e1487. doi: 10.7717/peerj-cs.1487 (PMC10557505; doi:10.7717/peerj-cs.1487)
Supplement: Supplemental Information 1 [file peerj-cs-09-1487-s001.zip › PeerJ Raw data/1_Dataset Description.ipynb]

# %% [code]
import pandas as pd
import numpy as np
import matplotlib.pyplot as plt
import seaborn as sns
%matplotlib inline

# %% [code]
df = pd.read_csv('C:\\Users\\arif\\OneDrive\\Journal Paper\\Code\\Irshad\\Dataset\\2_Dataset_cyclic_holi.csv', parse_dates=['Date'], index_col='Date')

# %% [markdown]
# Days Counts (manually) in 5 years 4 monts of datasets

# %% [code]
print('non leaf year :', 31*7 + 30*4 + 28*1)
print('leaf year     :', 31*7 + 30*4 + 29*1)
print('first 4 months:', 31*2 + 30*1 + 29*1)
print('total         :', 4*(31*7+30*4+28*1)  +  (31*7+30*4+29*1)  +  (31*2+30*1+29*1))

# %% [markdown]
# Days Counts (in dataset after loading) in 5 years 4 monts of datasets 

# %% [code]
df.groupby('Date').sum()

# %% [markdown]
# Load points

# %% [code]
print('non leaf year :', 24*31*7 + 24*30*4 + 24*28*1)
print('leaf year     :', 24*31*7 + 24*30*4 + 24*29*1)
print('first 4 months:', 24*31*2 + 24*30*1 + 24*29*1)
print('total         :', 4*(24*31*7+24*30*4+24*28*1)  +  (24*31*7+24*30*4+24*29*1)  +  (24*31*2+24*30*1+24*29*1))
print('difference    :', 46728-46608)

# %% [code]
46728-46557

# %% [code]
sum = 0 
for i in [2015, 2016, 2017, 2018, 2019, 2020]:
    print(i, ': ', len(df[df['Year'] == i]))
    sum += len(df[df['Year'] == i])
print('Total: ', sum)

# %% [code]
print('missing valves in 2015: ', 8760-8736)
print('missing valves in 2016: ', 8784-8736)
print('missing valves in 2017: ', 8760-8736)
print('missing valves in 2018: ', 8760-8736)

# %% [code]


# %% [code]


# %% [code]


# %% [code]


# %% [code]
data = pd.read_csv('E:\\DataSets\\ShortTermLF\\NTDC\\Originol_DataSetNaN.csv')

# %% [code]
data['Date_Time']=pd.to_datetime(data['Date'], dayfirst=True, format="%d/%m/%Y")
data['Day']=data['Date_Time'].dt.day
data['Month']=data['Date_Time'].dt.month
data['Year']=data['Date_Time'].dt.year
data['Day_Of_Week']=data['Date_Time'].dt.weekday

# %% [code]
data.drop('Date',axis=1,inplace=True)

# %% [code]
data[['Date_Time', 'System_load', 'hour_of_day', 'Day_Of_Week', 'Month_Year', 'Year']]= data [['Date_Time', 'System_load', 'HOUR', 'Day_Of_Week', 'Month','Year']]

# %% [code]
data.drop(['Day','Month'],axis=1,inplace=True)

# %% [code]
data = data[['Date_Time', 'System_load', 'HOUR', 'Day_Of_Week', 'Year']]

# %% [code]
data.set_index('Date_Time', inplace=True)

# %% [code]
data

# %% [code]
data.head(30)

# %% [code]
df.info()

# %% [code]
pd.to_datetime(df['Date'], format="%d/%m/%Y")

# %% [code]
pd.to_datetime(df['Date'], dayfirst=True, format="%d/%m/%Y")

# %% [code]


# %% [code]
df[['Day','Month','Year']] = df['Date'].str.split("/", expand = True)

# %% [code]
df.head(30)

# %% [code]
df[["Day","Month","Year"]] = df["Date"].str.split("/", expand = True)#columns my jor kro ao date my split ko
df['Date']=pd.to_datetime(df['Date'])# date string ki dai nu datetime ta my change ko
df['Day_Of_Week']=df['Date'].dt.weekday
df['Date']=df['Date'].astype(str)
df.head()
#df.to_csv('set_test.csv',index=False)

# %% [code]
df.head(30)

# %% [code]
df['Date'].str.split("/", expand = True)

# %% [code]
df['Date'].dt.weekday.head(30)

# %% [code]
df['Date'].dt.day_name().head(30)

# %% [code]
data=pd.read_csv('C:\\Users\\arif\\OneDrive\\Ihsan sb\\Dataset for Forecasting with combined Date_time.csv')

# %% [code]
data[["Day","Month","Year"]] = data["Date_time"].str.split("/", expand = True)#columns my jor kro ao date my split ko
data['Date']=pd.to_datetime(data['Date_time'])# date string ki dai nu datetime ta my change ko

# %% [code]
data['Date'].dt.day_name().head(30)

# %% [code]
df["Date"].str.split("/", expand = True)

# %% [code]


# %% [code]


# %% [code]


# %% [code]


# %% [code]
for i , k in enumerate(df.index):
    print(i,'   ',k)

# %% [code]
for i , k in enumerate(df.groupby('Date')):
    print(i,'   ',k)

# %% [code]
 df.groupby('Date').apply(lambda x: x in df['HOUR'])

# %% [code]


# %% [code]


# %% [code]
pd.date_range(start = '2015-01-01', end = '2016-04-30' )

# %% [code]


# %% [code]
df.set_index('Date').asfreq('1H')

# %% [code]
for i in [2015, 2016, 2017, 2018, 2019, 2020]:
    for j in [1, 2 , 3, 4 , 5 , 6, 7, 8, 9, 10, 11, 12]:
        dfm = df[df['Year'] == i] 
        #print(list(dfm[dfm['Month'] == j]['System_load']))
        if (i !=2020):
            detect_outliers_iqr(list(dfm[dfm['Month'] == j]['System_load']))
        elif( i==2020 and j < 5) :
            detect_outliers_iqr(list(dfm[dfm['Month'] == j]['System_load']))

# %% [code]
24+48+24+24

# %% [code]
df1 = pd.read_csv('E:\\DataSets\\ShortTermLF\\NTDC\\Originol_DataSetNaN.csv', parse_dates=['Date'], index_col='Date')

# %% [code]
df1.info()

# %% [code]
a=df1['System_load'].isnull()

# %% [code]
type(a)

# %% [code]
a.value_counts()

# %% [code]
(df1.groupby('Date')['HOUR'].max() >23).value_counts()

# %% [code]
d=df1.groupby('Date')['HOUR'].sum()!=300

# %% [code]
d

# %% [code]
df1.loc['2015-01-02'].shape

# %% [code]
d.value_counts()

# %% [code]
df1.loc('2020-12-01 ')

# %% [code]
d[d].head(20)

# %% [code]
sum=0
for i in range(1,25):
    sum = sum+i
print(sum)

# %% [code]
