# Supplementary material for: Multi-horizon short-term load forecasting using hybrid of LSTM and modified split convolution
Source: PeerJ Comput Sci. 2023 Sep 15;9:e1487. doi: 10.7717/peerj-cs.1487 (PMC10557505; doi:10.7717/peerj-cs.1487)
Supplement: Supplemental Information 1 [file peerj-cs-09-1487-s001.zip › PeerJ Raw data/3_Missing values identified.ipynb]

# %% [code]
import pandas as pd
import numpy as np
import matplotlib.pyplot as plt
import seaborn as sns
%matplotlib inline

# %% [code]
df=pd.read_csv('C:\\Users\\arif\\OneDrive\\Journal Paper\\Code\\Irshad\\Dataset\\1_Originol_DataSet.csv')
df.head(2)

# %% [code]
print('Data Points= ',len(df))

# %% [code]
df.info()

# %% [code]
df['Date']=pd.to_datetime(df['Date'], dayfirst=True, format="%d/%m/%Y")

# %% [code]
df['rough']='00:00'
df['hour']=df['HOUR']-1
df["hour_m_s"] = df['hour'].astype(str) +":"+ df["rough"].astype(str)
df["date_and_hour"] = df['Date'].astype(str) +" "+ df["hour_m_s"].astype(str)
del df["hour_m_s"]
del df["rough"]
del df['hour']
del df['HOUR']
del df['Date']
df.head()

# %% [code]
df['date_and_hour']=pd.to_datetime(df['date_and_hour'])
df.info()

# %% [code]
#df.set_index('date_and_hour', inplace=True)
df

# %% [code]
# Drop Duplicates Except the First Occurrence
df.drop_duplicates(subset=['date_and_hour'], keep ='first',  inplace= True)
df

# %% [code]
df.iloc[120:150]

# %% [code]
df.set_index('date_and_hour', inplace=True)
df=df.sort_index(ascending=True)

df.head(1)

# %% [code]


# %% [code]


# %% [code]
missing_Timestamp=pd.date_range('2015-1-1','2020-4-30',freq='H').difference(df.index)
print('\nNumber of Missing Timestamp= ',len(missing_Timestamp),'\n')
print(missing_Timestamp.to_list())

# %% [code]
df = df.resample('H').first().fillna(np.NaN)
missing_Timestamp=pd.date_range('2015-1-1','2020-4-30',freq='H').difference(df.index)
print('\nNumber of Missing Timestamp= ',len(missing_Timestamp),'\n')
print(missing_Timestamp.to_list())

# %% [code]
df.reset_index(inplace=True)
len_list=df[df['System_load'].isnull()].index.tolist()
df.iloc[len_list[:len(len_list)]]

# %% [code]
print('values are missing at the following indexes:\n',len_list)

# %% [code]
df['System_load']=pd.to_numeric(df['System_load'],errors='coerce')

# %% [code]
df.isnull().sum()

# %% [code]
df.to_csv('C:\\Users\\arif\\OneDrive\\Journal Paper\\Code\\Irshad\\Dataset\\2_Missing_Values_Identified.csv',index=False)

# %% [code]


# %% [code]


# %% [markdown]
# Practice

# %% [code]
df['Hour']=df['date_and_hour'].dt.hour
df['Day']=df['date_and_hour'].dt.day
df['Month']=df['date_and_hour'].dt.month
df['Year']=df['date_and_hour'].dt.year
df['Day_Of_Week']=df['date_and_hour'].dt.weekday
df['date_and_hour']
#df['Date']=df['Year'].astype(str) + "/" + df['Month'].astype(str) +"/"+ df['Day'].astype(str)
#df['Date']=pd.to_datetime(df['Date'])
#df.set_index('Date', inplace=True)
df.head()

# %% [code]
df.info()

# %% [code]
before_legth=len(df)
before_legth

# %% [code]
df['Date']=pd.to_datetime(df['Date'], dayfirst=True, format="%d/%m/%Y")

# %% [code]
df.info()

# %% [code]
df['rough']='00:00'
df['hour']=df['HOUR']-1
df["hour_m_s"] = df['hour'].astype(str) +":"+ df["rough"].astype(str)
df["date_and_hour"] = df['Date'].astype(str) +" "+ df["hour_m_s"].astype(str)
del df["hour_m_s"]
del df["rough"]
del df['hour']

# %% [code]
df

# %% [code]
df['date_and_hour']=pd.to_datetime(df['date_and_hour'])
df.info()

# %% [code]
df.set_index('date_and_hour', inplace=True)
df=df.sort_index(ascending=True)
df

# %% [code]
del df['Date']
del df['HOUR']
df

# %% [code]
a=pd.date_range('2015-1-1','2020-4-30',freq='H').difference(df.index)
len(a)#missing points

# %% [code]
df = df.resample('H').first().fillna(np.NaN)
a = pd.date_range('2015-1-1','2020-4-30',freq='H').difference(df.index)
len(a)#missing points

# %% [code]
missing_data_was=len(df)-before_legth
print('missing_data_was= ',missing_data_was)

# %% [code]
df[164:170]

# %% [code]


# %% [code]
df

# %% [code]
df.info()

# %% [code]


# %% [code]


# %% [code]


# %% [code]


# %% [markdown]
# Practice work

# %% [code]
df = pd.read_csv('E:\\DataSets\\ShortTermLF\\NTDC\\Originol_DataSetNaN.csv')
#df = pd.read_csv('E:\\DataSets\\ShortTermLF\\NTDC\\Dataset1.csv')

# %% [code]
df.HOUR.dtype

# %% [code]
df['rough']='00:00'

# %% [code]
df['hour']=df['HOUR']-1

# %% [code]
df.head(2)

# %% [code]
df["hour_m_s"] = df['hour'].astype(str) +":"+ df["rough"].astype(str)
del df["rough"]
del df['hour']


# %% [code]
df.head(2)

# %% [code]
# Using + operator to combine two columns
df["date_and_hour"] = df['Date'].astype(str) +" "+ df["hour_m_s"].astype(str)
del df['Date']
del df["hour_m_s"]

# %% [code]
df.head(2)

# %% [code]
df['date_and_hour']=pd.to_datetime(df['date_and_hour'])

# %% [code]
df.head(25)

# %% [code]
df.set_index('date_and_hour', inplace=True)

# %% [code]
df.head(2)

# %% [code]
a=pd.date_range('2015-1-1','2020-4-30',freq='H').difference(df.index)
len(a)

# %% [code]
print('data missing in 2015\n', a[0:50])
print('\nmissing points= ',len(a[0:28]))

# %% [code]
print('data missing in 2016\n\n', a[28:79])
print('\nmissing points= ',len(a[28:79]))

# %% [code]
print('data missing in 2017\n\n', a[79:107])
print('\nmissing points= ',len(a[79:107]))

# %% [code]
print('data missing in 2018\n\n', a[107:135])
print('\nmissing points= ',len(a[107:135]))

# %% [code]
print('data missing in 2019\n\n', a[135:161])
print('\nmissing points= ',len(a[135:161]))

# %% [code]
print('data missing in 2020\n\n', a[161:])
print('\nmissing points= ',len(a[161:]))

# %% [markdown]
# Practice 

# %% [code]
import pandas as pd
data=pd.read_csv('C:\\Users\\arif\\OneDrive\\Journal Paper\\Code\\Hasant code\\1_process_originol_datset_to_find_number_of_missing_points\\1_Dataset_ready_for_filling.csv')
data = data[["System_load"]]

# %% [code]
data

# %% [code]
data[data["System_load"].isnull()]

# %% [code]
import pandas as pd
data=pd.read_csv('C:\\Users\\arif\\OneDrive\\Journal Paper\\Code\\Hasant code\\1_process_originol_datset_to_find_number_of_missing_points\\1_Dataset_ready_for_filling.csv')
data = data[["System_load"]]
test_data = data[data["System_load"].isnull()]
data.dropna(inplace=True)
x_train = data.drop("Age", axis=1)
x_test = test_data.drop("Age", axis=1)
y_train = data["Age"]

# %% [code]


# %% [code]


# %% [code]
