# Supplementary material for: Multi-horizon short-term load forecasting using hybrid of LSTM and modified split convolution
Source: PeerJ Comput Sci. 2023 Sep 15;9:e1487. doi: 10.7717/peerj-cs.1487 (PMC10557505; doi:10.7717/peerj-cs.1487)
Supplement: Supplemental Information 1 [file peerj-cs-09-1487-s001.zip › PeerJ Raw data/5_Consective_Missing values handling .ipynb]

# %% [markdown]
# Missing values Divide into two sub parts 
### classification
* Divide into consective and non consective points
### filling both using different approches 

# %% [code]
import pandas as pd
import numpy as np
import matplotlib.pyplot as plt
#import seaborn as sns
%matplotlib inline

# %% [code]
df = pd.read_csv('C:\\Users\\arif\\OneDrive\\Journal Paper\\Code\\Irshad\\Dataset\\3_Outlier_Identified.csv', parse_dates=['date_and_hour'], index_col='date_and_hour')

# %% [markdown]
# Divide into consective and non consective points

# %% [code]
timestamp = df[df['System_load'].isnull()].index.tolist()
#df.iloc[len_list[:len(len_list)]]

# %% [code]
timestamp

# %% [code]
df.reset_index(inplace=True)
index = df[df['System_load'].isnull()].index.tolist()
df.iloc[index[:len(index)]]

# %% [code]
len([10176, 10177, 10178, 10179, 10180, 10181, 10182, 10183, 10184, 10185, 10186, 10187, 10188, 10189, 10190, 10191, 10192, 10193, 10194, 10195, 10196, 10197, 10198, 10199])

# %% [code]
len([12512, 12513, 12514, 12515, 12516, 12517, 12518, 12519, 12520, 12521, 12522, 12523, 12524, 12525, 12526, 12527, 12528, 12529, 12530, 12531, 12532, 12533, 12534, 12535])

# %% [code]
len([12512, 12513, 12514, 12515, 12516, 12517, 12518, 12519, 12520, 12521, 12522, 12523, 12524, 12525, 12526, 12527, 12528, 12529, 12530, 12531, 12532, 12533, 12534, 12535])

# %% [code]
len([21272, 21273, 21274, 21275, 21276, 21277, 21278, 21279, 21280, 21281, 21282, 21283, 21284, 21285, 21286, 21287, 21288, 21289, 21290, 21291, 21292, 21293, 21294, 21295])

# %% [code]
len([30032, 30033, 30034, 30035, 30036, 30037, 30038, 30039, 30040, 30041, 30042, 30043, 30044, 30045, 30046, 30047, 30048, 30049, 30050, 30051, 30052, 30053, 30054, 30055])

# %% [code]
len([167, 168, 173, 174, 175, 575, 576, 577, 578, 579, 580, 1682, 3728, 3729, 3730, 3731, 3732, 3733, 3734, 3735, 3736, 3737, 3738, 3739, 3740, 3741, 3742, 3743, 3744, 3745, 3746, 3747, 3748, 3749, 3750, 3751, 4393, 8927, 8928, 10176, 10177, 10178, 10179, 10180, 10181, 10182, 10183, 10184, 10185, 10186, 10187, 10188, 10189, 10190, 10191, 10192, 10193, 10194, 10195, 10196, 10197, 10198, 10199, 10466, 12512, 12513, 12514, 12515, 12516, 12517, 12518, 12519, 12520, 12521, 12522, 12523, 12524, 12525, 12526, 12527, 12528, 12529, 12530, 12531, 12532, 12533, 12534, 12535, 13824, 17711, 17712, 19226, 21272, 21273, 21274, 21275, 21276, 21277, 21278, 21279, 21280, 21281, 21282, 21283, 21284, 21285, 21286, 21287, 21288, 21289, 21290, 21291, 21292, 21293, 21294, 21295, 21937, 26471, 26472, 27644, 27986, 30032, 30033, 30034, 30035, 30036, 30037, 30038, 30039, 30040, 30041, 30042, 30043, 30044, 30045, 30046, 30047, 30048, 30049, 30050, 30051, 30052, 30053, 30054, 30055, 30697, 35279, 35711, 35999, 36047, 36455, 36527, 36959, 37511, 38183, 38327, 38423, 38687, 38735, 39287, 39430, 39431, 39527, 39671, 40464, 40897, 41640, 41785, 42576, 43512, 43560, 43632, 43728, 43895, 44064, 44544, 44953, 45791, 45814, 45982, 45983, 46054, 46055])

# %% [code]
len([1682, 4393, 10466, 13824, 19226, 21937, 27644, 27986, 30697, 35279, 35711, 35999, 36047, 36455, 36527, 36959, 37511, 38183, 38327, 38423, 38687, 38735, 39287, 39527, 39671, 40464, 40897, 41640, 41785, 42576, 43512, 43560, 43632, 43728, 43895, 44064, 44544, 44953, 45791, 45814])

# %% [code]
print('values are missing at the following indexes:\n',index)

# %% [markdown]
![Screenshot%202022-08-01%20125023.png](attachment:Screenshot%202022-08-01%20125023.png)

# %% [code]
print('1 value missing:', 40)
print('2 value missing:', 2*7)
print('3 value missing:', 3)
print('6 value missing:', 6)
print('2 value missing:', 5*24)
print('total:', 40+14+3+6+5*24)

# %% [markdown]
# Handling 
    First fill 24 consective, then 6 consective values
    1, 2 and 3 values are fill afterword using interpolation 

# %% [code]
df = pd.read_csv('C:\\Users\\arif\\OneDrive\\Journal Paper\\Code\\Irshad\\Dataset\\3_Outlier_Identified.csv', parse_dates=['date_and_hour'])

# %% [code]
df

# %% [code]
df['Hour']=df['date_and_hour'].dt.hour
df['Day']=df['date_and_hour'].dt.day
df['Month']=df['date_and_hour'].dt.month
df['Year']=df['date_and_hour'].dt.year
df['Day_Of_Week']=df['date_and_hour'].dt.weekday
df['date_and_hour']
#df['Date']=df['Year'].astype(str) + "/" + df['Month'].astype(str) +"/"+ df['Day'].astype(str)
#df['Date']=pd.to_datetime(df['Date'])
#df.set_index('Date', inplace=True)
df.head()

# %% [code]
df.set_index(['date_and_hour'], inplace=True)

# %% [markdown]
# 29 feb

# %% [markdown]
at and iat are meant to access a scalar, that is, a single element in the dataframe, while loc and iloc are ments to access several elements at the same time, potentially to perform vectorized operations.

# %% [code]
one_week_before = df.loc['2016-2-22':'2016-2-28']
one_week_before_hourly_avg = one_week_before.groupby(['Hour']).mean()

# %% [code]
one_week_after=df.loc['2016-3-1':'2016-3-7']
one_week_after_hourly_avg=one_week_after.groupby(['Hour']).mean()

# %% [code]
frames = [one_week_before_hourly_avg, one_week_after_hourly_avg]
avg_for_29_feb = pd.concat(frames)

# %% [code]
avg_for_29_feb=avg_for_29_feb.groupby('Hour').mean()

# %% [code]
avg_for_29_feb=avg_for_29_feb['System_load'].to_list()

# %% [code]
df.reset_index(inplace =True)

# %% [code]
index_for_loop=list(np.arange(0,24,1,dtype=int))
index_list_29_feb = list(np.arange(10176,10200,1,dtype=int))
b=0
condition=len(index_list_29_feb)-1
for i in index_for_loop:
    if b<=condition:
        df.iat[index_list_29_feb[i],1]=avg_for_29_feb[b]
        b=b+1

# %% [markdown]
# 5 and 6 june from 7am to 7am, 2015

# %% [code]
one_week_before = df.loc[3551:3720]
one_week_before_hourly_avg = one_week_before.groupby(['Hour']).mean()
#one_week_before_hourly_avg

# %% [code]
one_week_after = df.loc[3770:3939]
one_week_after_hourly_avg = one_week_after.groupby(['Hour']).mean()
#one_week_after_hourly_avg

# %% [code]
frames = [one_week_before_hourly_avg, one_week_after_hourly_avg]
avg_for_june15 = pd.concat(frames)
#avg_for_may_june

# %% [code]
avg_for_june15 = avg_for_june15.groupby('Hour').mean()
#avg_for_may_june

# %% [code]
avg_for_june15 = avg_for_june15['System_load'].to_list()
#avg_for_may_june

# %% [code]
first_list = list()
second_list = list()
first_list = avg_for_june15[8:len(avg_for_june15)]
second_list = avg_for_june15[0:8]
avg_for_june15 = first_list+second_list
del first_list
del second_list
#avg_for_may_june

# %% [code]
index_for_loop=list(np.arange(0,24,1,dtype=int))
index_list_june15 = list(np.arange(3728,3752,1,dtype=int))
b=0
condition=len(index_list_june15)-1
for i in index_for_loop:
    if b<=condition:
        df.iat[index_list_june15[i],1] = avg_for_june15[b]
        b=b+1

# %% [code]
df[3728:3751] # filled

# %% [markdown]
# 5 and 6 june from 7am to 7am, 2016

# %% [code]
one_week_before = df.loc[12337:12506]
one_week_before_hourly_avg = one_week_before.groupby(['Hour']).mean()
#one_week_before_hourly_avg

# %% [code]
one_week_after=df.loc[12551:12720]
one_week_after_hourly_avg=one_week_after.groupby(['Hour']).mean()
#one_week_after_hourly_avg

# %% [code]
frames = [one_week_before_hourly_avg, one_week_after_hourly_avg]
avg_for_june16 = pd.concat(frames)
only_load = avg_for_june16['System_load'].to_list() #just to check condition
#avg_for_may_june

# %% [code]
avg_for_june16 = avg_for_june16.groupby('Hour').mean()
#avg_for_may_june

# %% [code]
avg_for_june16 = avg_for_june16['System_load'].to_list()
#avg_for_may_june

# %% [code]
first_list=list()
second_list=list()
first_list = avg_for_june16[8:len(avg_for_june16)]
second_list = avg_for_june16[0:8]
avg_for_june16 = first_list+second_list
del first_list
del second_list
#avg_for_may_june

# %% [code]
index_for_loop=list(np.arange(0,24,1,dtype=int))
index_list_june16 = list(np.arange(12512,12536,1,dtype=int))
b=0
condition=len(index_list_june16)-1
for i in index_for_loop:
    if b<=condition:
        df.iat[index_list_june16[i],1]=avg_for_june16[b]
        b=b+1

# %% [code]
df.loc[12512:12535]

# %% [markdown]
# June 17

# %% [code]
one_week_before = df.loc[21271-168+1:21271]
one_week_before_hourly_avg = one_week_before.groupby(['Hour']).mean()
#one_week_before_hourly_avg

# %% [code]
one_week_after=df.loc[21296:21296+168-1]
one_week_after_hourly_avg = one_week_after.groupby(['Hour']).mean()
#one_week_after_hourly_avg

# %% [code]
frames = [one_week_before_hourly_avg, one_week_after_hourly_avg]

avg_for_june17 = pd.concat(frames)
only_load = avg_for_june17['System_load'].to_list() #just to check condition
#avg_for_may_june

# %% [code]
avg_for_june17 = avg_for_june17.groupby('Hour').mean()
#avg_for_may_june

# %% [code]
avg_for_june17 = avg_for_june17['System_load'].to_list()
#avg_for_may_june

# %% [code]
first_list = list()
second_list = list()
first_list = avg_for_june17[8:len(avg_for_june17)]
second_list = avg_for_june17[0:8]
avg_for_june17 = first_list+second_list
del first_list
del second_list
#avg_for_may_june

# %% [code]
index_for_loop = list(np.arange(0,24,1,dtype=int))
index_list_june17 = list(np.arange(21272,21296,1,dtype=int))
b=0
condition=len(index_list_june17)-1
for i in index_for_loop:
    if b<=condition:
        df.iat[index_list_june17[i],1] = avg_for_june17[b]
        b=b+1

# %% [code]
 df[21270:21298]# filled

# %% [markdown]
# June 18

# %% [code]
one_week_before = df.loc[30031-168+1:30031]
one_week_before_hourly_avg = one_week_before.groupby(['Hour']).mean()
#one_week_before_hourly_avg

# %% [code]
one_week_after = df.loc[30056:30056+168-1]
one_week_after_hourly_avg=one_week_after.groupby(['Hour']).mean()
#one_week_after_hourly_avg

# %% [code]
frames = [one_week_before_hourly_avg, one_week_after_hourly_avg]
avg_for_june18 = pd.concat(frames)
only_load = avg_for_june18['System_load'].to_list() #just to check condition
#avg_for_may_june

# %% [code]
avg_for_june18 = avg_for_june18.groupby('Hour').mean()
#avg_for_may_june

# %% [code]
avg_for_june18 = avg_for_june18['System_load'].to_list()
#avg_for_may_june

# %% [code]
first_list=list()
second_list=list()
first_list = avg_for_june18[8:len(avg_for_june18)]
second_list = avg_for_june18[0:8]
avg_for_june18 = first_list+second_list
del first_list
del second_list
#avg_for_may_june

# %% [code]
index_for_loop=list(np.arange(0,24,1,dtype=int))
index_list_june18 = list(np.arange(30032,30056,1,dtype=int))
b=0
condition=len(index_list_june18)-1
for i in index_for_loop:
    if b<=condition:
        df.iat[index_list_june18[i],1]=avg_for_june18[b]
        b=b+1

# %% [code]
 df[30031:30057]# filled

# %% [markdown]
# 6 outlier handling

# %% [code]
one_week_before = df.loc[575-7*24:574]
one_week_before_hourly_avg = one_week_before.groupby(['Hour']).mean()
#one_week_before_hourly_avg

# %% [code]
one_week_after = df.loc[581: 581+7*24-1]
one_week_after_hourly_avg=one_week_after.groupby(['Hour']).mean()
#one_week_after_hourly_avg

# %% [code]
frames = [one_week_before_hourly_avg, one_week_after_hourly_avg]
avg_for_outlier = pd.concat(frames)
only_load = avg_for_outlier['System_load'].to_list() #just to check condition
#avg_for_may_june

# %% [code]
avg_for_outlier = avg_for_outlier.groupby('Hour').mean()
#avg_for_may_june

# %% [code]
avg_for_outlier = avg_for_outlier['System_load'].to_list()
#avg_for_may_june

# %% [code]
first_list=list()
second_list=list()
first_list = avg_for_outlier[-1:]
second_list = avg_for_outlier[0:5]
avg_for_outlier = first_list+second_list
del first_list
del second_list
#avg_for_may_june

# %% [code]
index_for_loop = list(np.arange(0,6,1,dtype=int))
index_list_outlier = list(np.arange(575,581,1,dtype=int))
b=0
condition=len(index_list_outlier)-1
for i in index_for_loop:
    if b<=condition:
        df.iat[index_list_outlier[i],1]=avg_for_outlier[b]
        b=b+1

# %% [code]
 df[575:581]# filled

# %% [code]
# will fill the remaing by interpolation
df.isnull().sum()

# %% [code]
df = df[['date_and_hour', 'System_load']]

# %% [code]
df

# %% [code]
df.to_csv('C:\\Users\\arif\\OneDrive\\Journal Paper\\Code\\Irshad\\Dataset\\4_fill_consectives_missing.csv',index=False)

# %% [markdown]
# 1, 2 or 3 missing values are imputed using interpolation

# %% [code]
df

# %% [code]
ts.interpolate(method='time')

# %% [code]


# %% [code]


# %% [code]


# %% [code]
list(np.arange(0,6,1,dtype=int))

# %% [code]
list(np.arange(575,581,1,dtype=int))

# %% [code]


# %% [code]
avg_for_outlier

# %% [code]
avg_for_outlier

# %% [code]
df.loc[575-7*24:574].groupby(['Hour']).mean()

# %% [code]
df.loc[575: 580]

# %% [code]
df.loc[581: 581+7*24-1].groupby(['Hour']).mean()

# %% [code]


# %% [code]
initial_NaN = 575
Final_NaN = 580
number_of_missing_hours = 6
six_outlier = df.loc[initial_NaN-number_of_missing_hours : Final_NaN-number_of_missing_hours]
six_hour_before_avg = six_outlier.groupby(['Hour']).mean()
#one_week_before_hourly_avg

# %% [code]
df

# %% [code]
df['date'] = pd.to_datetime(df['date_and_hour']).dt.date

# %% [code]
a = df.groupby(['date'])

# %% [code]
a

# %% [code]
df.loc[initial_NaN-number_of_missing_hours : Final_NaN-number_of_missing_hours]

# %% [code]
six_outlier.groupby(['Hour']).mean()

# %% [code]


# %% [code]
df.loc[initial_NaN:Final_NaN]

# %% [code]


# %% [code]


# %% [code]
# will fill the remaing by interpolation
df.isnull().sum()

# %% [code]


# %% [code]


# %% [code]
df.to_csv('C:\\Users\\Syed Hasnat\\OneDrive\\Journal Paper\\Code\\Hasant code\\Dataset_and_Code\\Dataset\\4_fill_consectives_missing.csv',index=False)

# %% [code]


# %% [code]


# %% [code]


# %% [code]
