# Supplementary material for: Multi-horizon short-term load forecasting using hybrid of LSTM and modified split convolution
Source: PeerJ Comput Sci. 2023 Sep 15;9:e1487. doi: 10.7717/peerj-cs.1487 (PMC10557505; doi:10.7717/peerj-cs.1487)
Supplement: Supplemental Information 1 [file peerj-cs-09-1487-s001.zip › PeerJ Raw data/6_1 or 2 or 3 missing values handling .ipynb]

# %% [code]
import pandas as pd
import numpy as np
import matplotlib.pyplot as plt
#import seaborn as sns
%matplotlib inline

# %% [code]
df = pd.read_csv('C:\\Users\\arif\\OneDrive\\Journal Paper\\Code\\Irshad\\Dataset\\4_fill_consectives_missing.csv', parse_dates=['date_and_hour'], index_col='date_and_hour')

# %% [code]
df

# %% [code]
df['System_load'].interpolate(method='time',inplace=True)

# %% [code]
# will fill the remaing by interpolation
df.isnull().sum()

# %% [code]
df.reset_index(inplace=True)

# %% [code]
df

# %% [code]
df.to_csv('C:\\Users\\arif\\OneDrive\\Journal Paper\\Code\\Irshad\\Dataset\\5_All_Values_handaled.csv',index=False)

# %% [code]
df = pd.read_csv('C:\\Users\\arif\\OneDrive\\Journal Paper\\Code\\Irshad\\Dataset\\5_All_Values_handaled.csv', parse_dates=['date_and_hour'], index_col='date_and_hour')

# %% [code]
# will fill the remaing by interpolation
df.isnull().sum()

# %% [code]
