# Supplementary material for: Multi-horizon short-term load forecasting using hybrid of LSTM and modified split convolution
Source: PeerJ Comput Sci. 2023 Sep 15;9:e1487. doi: 10.7717/peerj-cs.1487 (PMC10557505; doi:10.7717/peerj-cs.1487)
Supplement: Supplemental Information 1 [file peerj-cs-09-1487-s001.zip › PeerJ Raw data/7_DataSetMaking.ipynb]

# %% [code]
import pandas as pd
import numpy as np
import matplotlib.pyplot as plt
import seaborn as sns
%matplotlib inline

# %% [code]
df = pd.read_csv('C:\\Users\\Syed Hasnat\\OneDrive\\Journal Paper\\Code\\Irshad\\Dataset\\3_Outlier_Identified.csv', parse_dates=['date_and_hour'])

# %% [code]
df

# %% [code]
df['Date'] = df['date_and_hour'].dt.date
df['Year']=df['date_and_hour'].dt.year
df['Month_of_year']=df['date_and_hour'].dt.month
df['Day_Of_Week']=df['date_and_hour'].dt.weekday
df['hour_of_day']=df['date_and_hour'].dt.hour
#df['Day']=df['date_and_hour'].dt.day
#df['Date']=df['Year'].astype(str) + "/" + df['Month'].astype(str) +"/"+ df['Day'].astype(str)
#df['Date']=pd.to_datetime(df['Date'])
#df.set_index('Date', inplace=True)
df.head()

# %% [code]
df.drop('date_and_hour', axis=1, inplace=True)

# %% [code]
df

# %% [code]
df.set_index('Date', inplace=True)

# %% [code]
df

# %% [code]
holidays = pd.concat(map(pd.read_csv, ['E:\\DataSets\\ShortTermLF\\NTDC\\2015.csv', 'E:\\DataSets\\ShortTermLF\\NTDC\\2016.csv','E:\\DataSets\\ShortTermLF\\NTDC\\2017.csv', 'E:\\DataSets\\ShortTermLF\\NTDC\\2018.csv','E:\\DataSets\\ShortTermLF\\NTDC\\2019.csv', 'E:\\DataSets\\ShortTermLF\\NTDC\\2020.csv']), ignore_index=True)
holidays.to_csv('E:\\DataSets\\ShortTermLF\\NTDC\\_2015_2020_holidays.csv', index=False)

# %% [code]
holidays=pd.read_csv('E:\\DataSets\\ShortTermLF\\NTDC\\_2015_2020_holidays.csv', parse_dates=['Date'])
holidays

# %% [code]
holidays.drop(['Day','Type','Comments'],axis=1, inplace=True)

# %% [code]
holidays.set_index('Date', inplace=True)

# %% [code]
holidays = holidays.iloc[0:143]

# %% [code]
holidays

# %% [code]
result = pd.merge(df, holidays, left_index=True, right_index=True, how="left")
result

# %% [code]
NationalHolidays = result['Holiday Name'].notnull().astype("int")
weekend = (result['Day_Of_Week']>=5).astype("int")
holiday = weekend | NationalHolidays 
result['holiday'] = holiday
result.drop(['Holiday Name'],axis=1,inplace=True)

# %% [code]
result.reset_index(inplace=True)

# %% [code]
result

# %% [code]
result.to_csv('C:\\Users\\arif\\OneDrive\\Journal Paper\\Code\\Irshad\\Dataset\\5_Dataset_cyclic_holi.csv', index=False)

# %% [markdown]
# Practus work

# %% [code]
Holiday = result['Holiday Name'].notnull().astype("int")
Holiday.loc['2015-01-03':'2015-01-04']

# %% [code]
weekend = (result['Day_Of_Week']>=5).astype("int")
weekend.loc['2015-01-03':'2015-01-04']

# %% [code]
result.drop(['Holiday Name'],axis=1,inplace=True)

# %% [code]
result

# %% [code]
holiday = weekend | Holiday 

# %% [code]
holiday.loc['2015-01-03':'2015-01-04']

# %% [code]
holiday

# %% [code]
result['holiday'] = holiday

# %% [code]
result.loc['2016-12-30':'2016-12-31']

# %% [code]
result[holiday==0]

# %% [code]
weekendHoliday = dataset['Holiday Name'].notnull().astype("int")

# %% [code]
### https://www.skytowner.com/explore/mapping_nan_values_to_0_and_non_nan_values_to_1_in_pandas_dataframe
weekendHoliday = dataset['Holiday Name'].notnull().astype("int")
dataset

# %% [code]


# %% [code]
dataset[dataset['Day_Of_Week']==5]
    

# %% [code]
52*24*5+4*2*24+5*2*24

# %% [code]


# %% [code]


# %% [code]
print('holidays :', holidays.shape)
print('data     :', data.shape)
print('holidays will be duplicated with 24:', 152*24)
print('Non duplicated:', 46608 - 152*24)

# %% [code]
result=data.join(holidays)

# %% [code]
print('non leaf year :', 24*31*7 + 24*30*4 + 24*28*1)
print('leaf year     :', 24*31*7 + 24*30*4 + 24*29*1)
print('first 4 months:', 24*31*2 + 24*30*1 + 24*29*1)
print('total         :', 4*(24*31*7+24*30*4+24*28*1)  +  (24*31*7+24*30*4+24*29*1)  +  (24*31*2+24*30*1+24*29*1))
print('difference    :', 46728-46608)

# %% [code]
data.groupby('Year').count()

# %% [code]
8736*4+8760+2904

# %% [code]
result.groupby('Year').count()

# %% [code]
8832+8760*3+8807+2904

# %% [code]
46823-46608

# %% [code]
print("2015: " , 8832-8736)
print("2016: " , 8760-8736)
print("2017: " , 8760-8736)
print("2018: " , 8760-8736)
print("2019: " , 8808-8760)

# %% [code]
96+24*3+48

# %% [code]
result

# %% [code]
result = pd.merge(data, holidays, left_index=True, right_index=True, how="inner")

# %% [code]
result

# %% [code]
result = data.join(holidays)

# %% [code]
print('non leaf year :', 24*31*7 + 24*30*4 + 24*28*1)
print('leaf year     :', 24*31*7 + 24*30*4 + 24*29*1)
print('first 4 months:', 24*31*2 + 24*30*1 + 24*29*1)
print('total         :', 4*(24*31*7+24*30*4+24*28*1)  +  (24*31*7+24*30*4+24*29*1)  +  (24*31*2+24*30*1+24*29*1))
print('difference    :', 46728-46608)

# %% [code]
data.groupby('Year').count()

# %% [code]
result.groupby('Year').count()

# %% [code]
result['Holiday Name'].isna().sum()

# %% [code]
46823-43177

# %% [code]
152*24

# %% [code]
### https://www.skytowner.com/explore/mapping_nan_values_to_0_and_non_nan_values_to_1_in_pandas_dataframe
dataset = result.notnull().astype("int")

# %% [code]
dataset

# %% [code]
46823-46608

# %% [code]
result.head(50)

# %% [code]
left = pd.DataFrame({"A": ["A0", "A1", "A2","A3"], "B": ["B0", "B1", "B2","B3"]}, index=["K0", "K0", "K2","K3"])
left

# %% [code]
right = pd.DataFrame({"C": ["C0", "C2", "C3"], "D": ["D0", "D2", "D3"]}, index=["K0", "K2", "K3"])
right

# %% [code]
pd.merge(left, right, left_index=True, right_index=True, how="outer")

# %% [code]
pd.merge(left, right, left_index=True, right_index=True, how="inner")

# %% [code]


# %% [code]
result

# %% [code]


# %% [code]
result = data.join(holidays, how="outer")

# %% [code]
data=pd.concat([data,holidays], join='outer',ignore_index=False)
data

# %% [code]
data[]

# %% [code]
46777-46608

# %% [code]
data.head(50)
