# Supplementary material for: Multi-horizon short-term load forecasting using hybrid of LSTM and modified split convolution
Source: PeerJ Comput Sci. 2023 Sep 15;9:e1487. doi: 10.7717/peerj-cs.1487 (PMC10557505; doi:10.7717/peerj-cs.1487)
Supplement: Supplemental Information 1 [file peerj-cs-09-1487-s001.zip › PeerJ Raw data/8_Peak hour included.ipynb]

# %% [code]
import pandas as pd
import numpy as np
import matplotlib.pyplot as plt
import seaborn as sns
%matplotlib inline

# %% [code]
df = pd.read_csv('C:\\Users\\arif\\OneDrive\\Journal Paper\\Code\\Irshad\\Dataset\\6_Dataset_cyclic_holi.csv', parse_dates=['date_and_hour'], index_col='date_and_hour')

# %% [code]
df

# %% [markdown]
![WhatsApp%20Image%202022-08-02%20at%2012.07.23%20PM.jpeg](attachment:WhatsApp%20Image%202022-08-02%20at%2012.07.23%20PM.jpeg)

# %% [code]
24*31*6*2+24*31*5

# %% [code]
df[df['Month_of_year'] == 1]

# %% [code]
#part 1
df['D_to_F_peak_M1']=df['Month_of_year'] == 12
df['D_to_F_peak_M2']=df['Month_of_year'] == 1 
df['D_to_F_peak_M3']=df['Month_of_year'] == 2
df['D_to_F_peak_M']=df['D_to_F_peak_M3']|df['D_to_F_peak_M2']|df['D_to_F_peak_M1']
del df['D_to_F_peak_M1']
del df['D_to_F_peak_M2']
del df['D_to_F_peak_M3']

df['D_to_F_peak_H1']=df['hour_of_day'] == 17
df['D_to_F_peak_H2']=df['hour_of_day'] == 18
df['D_to_F_peak_H3']=df['hour_of_day'] == 19
df['D_to_F_peak_H4']=df['hour_of_day'] == 20
df['D_to_F_peak_H5']=df['hour_of_day'] == 21
df['D_to_F_peak_H6']=df['D_to_F_peak_H1']|df['D_to_F_peak_H2']|df['D_to_F_peak_H3']|df['D_to_F_peak_H4']|df['D_to_F_peak_H5']

del df['D_to_F_peak_H1']
del df['D_to_F_peak_H2']
del df['D_to_F_peak_H3']
del df['D_to_F_peak_H4']
del df['D_to_F_peak_H5']

df['winter_peak']=(df['D_to_F_peak_H6'] & df['D_to_F_peak_M'])*1
del df['D_to_F_peak_H6']
del df['D_to_F_peak_M']
df.head(24)

# %% [code]
df['D_to_F_peak_M1']=df[ 'Month_of_year'] == 3 
df['D_to_F_peak_M2']=df[ 'Month_of_year'] == 4 
df['D_to_F_peak_M3']=df[ 'Month_of_year'] == 5 
df['D_to_F_peak_M']=df[ 'D_to_F_peak_M3']|df[ 'D_to_F_peak_M2']|df['D_to_F_peak_M1'] 
del df['D_to_F_peak_M3']
del df['D_to_F_peak_M1']
del df['D_to_F_peak_M2']

df['D_to_F_peak_H1']= df['hour_of_day'] == 18 
df['D_to_F_peak_H2']= df['hour_of_day'] == 19
df['D_to_F_peak_H3']= df['hour_of_day'] == 20 
df['D_to_F_peak_H4']= df['hour_of_day'] == 21 
df['D_to_F_peak_H5']= df['hour_of_day'] == 22 
df['D_to_F_peak_H6']=df['D_to_F_peak_H1']|df['D_to_F_peak_H2']|df['D_to_F_peak_H3']|df['D_to_F_peak_H4']|df['D_to_F_peak_H5']
del df['D_to_F_peak_H1']
del df['D_to_F_peak_H2']
del df['D_to_F_peak_H3']
del df['D_to_F_peak_H4'] 
del df['D_to_F_peak_H5']

df['Spring_Peak']=(df['D_to_F_peak_H6'] & df['D_to_F_peak_M'])*1
del df['D_to_F_peak_H6']
del df['D_to_F_peak_M']
df.head(24)

# %% [code]
df['D_to_F_peak_M1']=df[ 'Month_of_year'] == 6 
df['D_to_F_peak_M2']=df[ 'Month_of_year'] == 7 
df['D_to_F_peak_M3']=df[ 'Month_of_year'] == 8 
df['D_to_F_peak_M']=df[ 'D_to_F_peak_M3' ]|df[ 'D_to_F_peak_M2']|df[ 'D_to_F_peak_M1'] 
del df['D_to_F_peak_M3']
del df['D_to_F_peak_M1']
del df['D_to_F_peak_M2']

df['D_to_F_peak_H1']=df['hour_of_day'] == 19 
df['D_to_F_peak_H2']=df['hour_of_day'] == 20
df['D_to_F_peak_H3']=df['hour_of_day'] == 21 
df['D_to_F_peak_H4']=df['hour_of_day'] == 22 
df['D_to_F_peak_H5']=df['hour_of_day'] == 23 
df['D_to_F_peak_H6']=df['D_to_F_peak_H1']|df['D_to_F_peak_H2']|df['D_to_F_peak_H3']|df['D_to_F_peak_H4']|df['D_to_F_peak_H5']

del df['D_to_F_peak_H1']
del df['D_to_F_peak_H2']
del df['D_to_F_peak_H3']
del df['D_to_F_peak_H4'] 
del df['D_to_F_peak_H5']

df['Summer_Peak']=(df['D_to_F_peak_H6'] & df['D_to_F_peak_M'])*1

del df['D_to_F_peak_H6'] 
del df['D_to_F_peak_M']

df.head(24)

# %% [code]
df['D_to_F_peak_M1']=df[ 'Month_of_year'] == 9 
df['D_to_F_peak_M2']=df[ 'Month_of_year'] == 10 
df['D_to_F_peak_M3']=df[ 'Month_of_year'] == 11
df['D_to_F_peak_M']=df[ 'D_to_F_peak_M3' ]|df[ 'D_to_F_peak_M2']|df[ 'D_to_F_peak_M1'] 
del df['D_to_F_peak_M3']
del df['D_to_F_peak_M1']
del df['D_to_F_peak_M2']

df['D_to_F_peak_H1']= df['hour_of_day'] == 18 
df['D_to_F_peak_H2']= df['hour_of_day'] == 19
df['D_to_F_peak_H3']= df['hour_of_day'] == 20 
df['D_to_F_peak_H4']= df['hour_of_day'] == 21 
df['D_to_F_peak_H5']= df['hour_of_day'] == 22  
df['D_to_F_peak_H6']=df['D_to_F_peak_H1']|df['D_to_F_peak_H2']|df['D_to_F_peak_H3']|df['D_to_F_peak_H4']|df['D_to_F_peak_H5']

del df['D_to_F_peak_H1']
del df['D_to_F_peak_H2']
del df['D_to_F_peak_H3']
del df['D_to_F_peak_H4'] 
del df['D_to_F_peak_H5']

df['Autumn_peak']=(df['D_to_F_peak_H6'] & df['D_to_F_peak_M'])*1

del df['D_to_F_peak_H6'] 
del df['D_to_F_peak_M']

df.head(24)

# %% [code]
df['System_load']=pd.to_numeric(df['System_load'],errors='coerce')

# %% [code]
df.to_csv('C:\\Users\\arif\\OneDrive\\Journal Paper\\Code\\Irshad\\Dataset\\7_Dataset.csv', index=True)

# %% [code]
df.info()

# %% [code]
df

# %% [code]
df.loc['2015-10-01']

# %% [code]


# %% [code]
df = pd.read_csv('C:\\Users\\arif\\OneDrive\\Journal Paper\\Code\\Irshad\\Dataset\\7_Dataset.csv')

# %% [code]
# will fill the remaing by interpolation
df.isnull().sum()

# %% [code]
