# Supplementary material for: Multi-horizon short-term load forecasting using hybrid of LSTM and modified split convolution
Source: PeerJ Comput Sci. 2023 Sep 15;9:e1487. doi: 10.7717/peerj-cs.1487 (PMC10557505; doi:10.7717/peerj-cs.1487)
Supplement: Supplemental Information 1 [file peerj-cs-09-1487-s001.zip › PeerJ Raw data/9_Data processing graph and table for paper.ipynb]

# %% [code]
import pandas as pd
import numpy as np
import matplotlib.pyplot as plt
import matplotlib.gridspec as gridspec
import pdb
import matplotlib
import seaborn as sns

# %% [code]
df = pd.read_csv('C:\\Users\\arif\\OneDrive\\Journal Paper\\Code\\Irshad\\Dataset\\7_Dataset.csv', parse_dates=['date_and_hour'], index_col='date_and_hour')

# %% [code]
df

# %% [code]
from pandas import read_csv
from matplotlib import pyplot
from statsmodels.tsa.seasonal import seasonal_decompose
series = df.groupby('Year').mean()['System_load']
result = seasonal_decompose(series, model='multiplicative')
result.plot()
pyplot.show()

# %% [code]
df.groupby('Year').mean()['System_load']

# %% [code]
df['System_load']=pd.to_numeric(df['System_load'],errors='coerce')

# %% [code]
df.info()

# %% [code]
df[["System_load"]].describe()

# %% [code]
df = pd.read_csv('C:\\Users\\arif\\OneDrive\\Journal Paper\\Code\\Irshad\\Dataset\\7_Dataset.csv', parse_dates=['date_and_hour'], index_col='date_and_hour')

# %% [code]
df[["System_load"]].describe()

# %% [code]
df

# %% [code]
df = pd.read_csv('C:\\Users\\arif\\OneDrive\\Journal Paper\\Code\\Irshad\\Dataset\\1_Originol_DataSet.csv', parse_dates=['Date'], index_col='Date')

# %% [code]
df['System_load']=pd.to_numeric(df['System_load'],errors='coerce')

# %% [code]
df.boxplot('System_load', grid=False)

# %% [code]
sns_plot = sns.boxplot( y='System_load', data=df, width=0.4)

# %% [code]
sns_plot.figure.savefig('C:\\Users\\arif\\OneDrive\\Journal Paper\\Code\\Irshad\\Figure for paper\\1_Box_plot_outlier.png',dpi=1024)

# %% [code]
df = pd.read_csv('C:\\Users\\arif\\OneDrive\\Journal Paper\\Code\\Irshad\\Dataset\\7_Dataset.csv', parse_dates=['date_and_hour'], index_col='date_and_hour')

# %% [code]
df.groupby('Year').mean()

# %% [code]
#plt.figure(figsize=(10, 10), constrained_layout=True)
plt.plot(df['System_load'])

# %% [code]
df = pd.read_csv('C:\\Users\\arif\\OneDrive\\Journal Paper\\Code\\Irshad\\Dataset\\1_Originol_DataSet.csv', parse_dates=['Date'], index_col='Date')

# %% [code]
plt.figure(figsize=(10, 10), constrained_layout=True)
plt.plot(df['System_load'])
plt.show()

# %% [code]
df = pd.read_csv('C:\\Users\\arif\\OneDrive\\Journal Paper\\Code\\Irshad\\Dataset\\2_Missing_Values_Identified.csv', parse_dates=['date_and_hour'], index_col='date_and_hour')

# %% [code]
plt.figure(figsize=(10, 10), constrained_layout=True)
plt.plot(df['System_load'])
plt.show()

# %% [code]
pwd
