# Supplementary material for: Multi-horizon short-term load forecasting using hybrid of LSTM and modified split convolution
Source: PeerJ Comput Sci. 2023 Sep 15;9:e1487. doi: 10.7717/peerj-cs.1487 (PMC10557505; doi:10.7717/peerj-cs.1487)
Supplement: Supplemental Information 2 — The datasets are split into train, validation, and testing. [file peerj-cs-09-1487-s002.zip]

Archive with 3 entries (2 files):
- PeerJ Dataset/
- PeerJ Dataset/AEP.zip
- PeerJ Dataset/ISONE.zip
